# Supplementary material for: SNM1A is crucial for efficient repair of complex DNA breaks in human cells
Source: Nat Commun. 2024 Jun 25;15:5392. doi: 10.1038/s41467-024-49583-5 (PMC11199599; doi:10.1038/s41467-024-49583-5)
Supplement: Supplementary file 7 — Source Data [file 41467_2024_49583_MOESM7_ESM.xlsx]

## Sheet: Fig 1
Fig 1a																						Fig 1F												Fig 1g													Fig 1h
	Expt 1		Expt 2		Expt 3		Expt 1		Expt 2		Expt 3		Expt 1		Expt 2		Expt 3
	Dish 1	Dish 2	Dish 1	Dish 2	Dish 1	Dish 2	Dish 1	Dish 2	Dish 1	Dish 2	Dish 1	Dish 2	Dish 1	Dish 2	Dish 1	Dish 2	Dish 1	Dish 2				U2OS					SNM1A-							U2OS						SNM1A-							UT	2	6
CDDP (μM)	U2OS						SNM1A-						SNM1A- +GFP-SNM1A									UT	2	6	16	24	UT	2	6	16	24			UT	2	6	16	24		UT	2	6	16	24			0	4.71046	2.69169
0	0.898305	0.957237	1.14145	1.10169	1.04276	1.22039	0.927786	1.05608	0.972973	1.07221	0.943915	1.02703	1	0.999407	0.919037	1	1.00059	1.08096				0	7.06408	10.5961	2.35469	3.53204	2.02869	14.2008	11.665	6.59324	18.7654			1.12009	1.12009	4.90041	1.2601	1.12009		0.300248	2.10173	1.30107	3.20264	1.00083			0	8.74799	0.672922
3	0.938559	0.967105	0.973684	0.896186	0.904605	1.07895	0.753532	0.419048	0.81982	0.709576	0.427513	0.771772	0.719677	0.809496	1.14223	0.792453	0.8	1.0919				0	0	1.17735	0	11.7735	0	28.4017	8.11476	2.53586	4.56455			0.700058	1.82015	1.54013	1.68014	0.980081		1.00083	4.0033	2.90239	2.20181	1.50124			1.34584	9.42091	1.34584
6	0.61017	0.654605	0.786184	0.588983	0.690789	0.625	0.270016	0.116402	0.18018	0.243328	0.118519	0.237237	0.447439	0.391691	0.748359	0.431267	0.390504	0.875274				0	20.0149	5.88674	5.88674	12.9508	0.507173	9.12911	3.04304	0.507173	3.55021			2.10017	3.50029	1.12009	1.68014	0.280023		1.30107	1.7014	0.900743	1.50124	1.10091			1.34584	2.01877	4.03753
9	0.25	0.460526	0.536184	0.336864	0.319079	0.467105	0.0816327	0.0148148	0.0510511	0.0800628	0.0275132	0.048048	0.134771	0.163798	0.492341	0.118598	0.118694	0.641138				0	17.6602	3.53204	0	15.3055	0	1.01435	4.56455	1.52152	0.507173			0.840069	2.52021	5.18043	1.12009	1.12009		1.10091	0.600495	1.7014	5.60462	2.20181			2.01877	3.36461	5.38338
12	0.167373	0.246711	0.233553	0.245763	0.269737	0.302632	0.0251177	0.010582	0.015015	0.0298273	0.0169312	0.015015	0.0269542	0.0486647	0.297593	0.0458221	0.0605341	0.194748				0	28.2563	7.06408	3.53204	1.17735	0	2.53586	17.751	5.07173	2.02869			0.840069	1.12009	1.54013	0.980081	0.560046		1.60132	1.30107	0.900743	1.50124	0.700578			1.34584	6.72922	4.71046
																						0	14.1282	8.24143	0	11.7735	0.507173	3.04304	7.10042	0.507173	14.2008			1.12009	4.34036	3.6403	1.12009	0.420035		0.500413	1.30107	2.70223	0.900743	1.7014			2.69169	6.72922	0
																						3.53204	11.7735	12.9508	0	3.53204	2.02869	14.708	9.63628	0	34.4877			0.280023	5.46045	0.560046	2.66022	0.980081		0.40033	7.10586	2.50206	1.40115	0.600495			2.69169	6.72922	4.03753
																						0	16.4829	25.9016	0	17.6602	0.507173	6.08607	5.07173	11.1578	12.1721			1.2601	2.94024	1.82015	0.840069	0.280023		1.00083	1.60132	2.3019	2.50206	2.70223			2.01877	6.0563	4.71046
																						0	10.5961	17.6602	1.17735	8.24143	0	4.56455	5.5789	1.52152	9.63628			0.420035	2.10017	2.80023	0.280023	0.280023		0.600495	1.10091	4.0033	2.80231	1.80149			0	6.0563	1.34584
																						3.53204	10.5961	4.70939	1.17735	10.5961	0	14.708	1.01435	4.56455	1.01435			0.140012	6.72056	1.12009	5.60046	1.68014		0.40033	2.70223	4.50371	2.00165	4.10338			0.672922	0.672922	0
																						1.17735	24.7243	0	0	3.53204	4.05738	6.59324	2.53586	5.07173	0			2.24018	2.94024	0.980081	0.420035	0.980081		0.40033	1.40115	4.6038	2.3019	2.20181			0.672922	6.0563	6.0563
																						3.53204	7.06408	1.17735	3.53204	1.17735	0.507173	11.1578	4.56455	2.53586	2.53586			0.560046	2.24018	1.68014	0.700058	0.280023		1.7014	4.90404	1.40115	1.20099	3.10256			1.34584	1.34584	7.40214
																						1.17735	15.3055	16.4829	1.17735	12.9508	0	5.5789	2.53586	5.5789	2.53586			1.68014	2.24018	2.3802	1.54013	0.560046		0.600495	4.30355	7.50619	1.30107	2.50206			2.01877	0.672922	4.03753
																						0	7.06408	8.24143	1.17735	0	0	5.07173	0.507173	5.5789	27.3873			1.12009	3.50029	4.06034	0.840069	0.280023		1.90157	4.30355	8.80726	0.80066	0.600495			0.672922	2.01877	6.72922
																						2.35469	15.3055	0	2.35469	3.53204	1.01435	3.55021	7.10042	0.507173	35.5021			1.12009	1.96016	2.10017	1.54013	1.12009		1.10091	3.30272	6.70553	0.40033	1.20099			2.69169	10.0938	2.69169
																						3.53204	58.8674	8.24143	1.17735	31.7884	0	3.04304	9.12911	2.53586	6.59324			1.40012	4.34036	2.80023	0.980081	0.280023		1.10091	2.00165	5.80479	5.20429	2.60215			0	7.40214	2.69169
																						0	62.3994	0	3.53204	1.17735	1.01435	9.63628	12.1721	7.10042	2.02869			0.840069	2.80023	0.420035	2.52021	1.54013		0.900743	3.10256	2.00165	1.40115	2.00165			0	1.34584	0.672922
																						2.35469	0	1.17735	3.53204	1.17735	4.05738	12.6793	16.2295	0	11.665			0.420035	0.700058	1.2601	2.94024	0.700058		0.600495	2.80231	3.60297	1.7014	1.60132			2.01877	6.0563	4.03753
																						0	52.9806	10.5961	1.17735	74.1729	0.507173	12.1721	6.08607	3.04304	6.59324			0.700058	1.12009	2.10017	1.12009	0.700058		1.60132	7.50619	1.50124	0.500413	1.90157			1.34584	10.0938	9.42091
																						0	23.5469	1.17735	1.17735	16.4829	3.04304	20.7941	1.01435	1.52152	12.1721			1.12009	0.840069	1.2601	2.10017	0.420035		0.900743	4.80396	2.3019	7.90652	1.80149			3.36461	8.74799	4.71046
																						1.17735	47.0939	2.35469	1.17735	2.35469	0	21.3012	6.08607	0	9.12911			0.560046	9.24076	2.66022	1.68014	0.280023		1.80149	2.90239	5.00413	1.80149	1.7014			1.34584	4.03753	3.36461
																						1.17735	3.53204	0	2.35469	1.17735	1.01435	14.2008	8.62193	25.3586	9.63628			1.96016	6.30052	5.60046	1.40012	0.700058		0.200165	5.50454	2.50206	7.30602	3.60297			0.672922	12.1126	1.34584
																						2.35469	54.158	3.53204	0	5.88674	4.05738	4.56455	1.01435	4.56455	10.6506			1.12009	2.24018	1.40012	1.12009	0.560046		0.700578	4.40363	5.50454	1.80149	1.10091			3.36461	9.42091	1.34584
																						1.17735	20.0149	3.53204	0	4.70939	4.05738	19.2726	0.507173	12.1721	5.5789			2.10017	2.52021	2.3802	2.10017	0.560046		0.900743	2.40198	5.50454	1.80149	0.900743			1.34584	8.07507	2.01877
																						1.17735	69.4635	1.17735	0	2.35469	2.02869	11.1578	13.1865	25.8658	35.5021			1.12009	2.10017	1.96016	0.840069	1.96016		3.30272	6.3052	5.10421	9.90817	6.20512			0.672922	4.71046	3.36461
																						1.17735	21.1923	54.158	0	9.41878	1.01435	27.8945	3.04304	2.53586	6.08607			0.140012	4.48037	1.12009	2.24018	1.54013		0.300248	3.60297	2.80231	2.80231	2.20181			2.69169	3.36461	0.672922
																						0	4.70939	5.88674	4.70939	1.17735	3.04304	4.56455	3.04304	7.60759	40.5738			0.420035	6.30052	1.12009	0.840069	1.2601		0.80066	4.30355	2.10173	0.600495	2.90239			1.34584	2.69169	5.38338
																						2.35469	38.8525	1.17735	1.17735	18.8376	1.52152	24.3443	2.53586	2.53586	1.01435			1.2601	3.50029	1.40012	0.420035	1.40012		0.200165	4.40363	4.20347	5.90487	1.10091			1.34584	7.40214	6.0563
																						2.35469	50.6259	2.35469	1.17735	12.9508	3.04304	10.1434	0.507173	9.12911	2.53586			1.12009	5.88049	0.280023	1.40012	0.840069		0.900743	5.10421	2.60215	1.7014	1.30107			2.69169	2.69169	6.72922
																						0	58.8674	2.35469	0	0	1.01435	24.3443	0	0.507173	4.56455			0.560046	3.08026	1.2601	0.840069	1.2601		1.00083	3.60297	4.0033	0.900743	1.40115			0.672922	6.0563	0
																						0	11.7735	3.53204	0	45.9165	0	18.2582	7.60759	5.5789	6.08607			0.700058	1.54013	0.560046	9.80081	0.280023		1.00083	1.40115	3.70305	2.3019	3.80314			0.672922	5.38338	4.71046
																						2.35469	7.06408	9.41878	2.35469	5.88674	0	35.5021	1.52152	1.52152	5.07173			0.840069	4.62038	3.6403	2.3802	0.840069		1.00083	4.10338	11.4094	1.80149	4.40363			1.34584	16.1501	4.03753
																						0	40.0298	42.3845	1.17735	4.70939	4.05738	5.07173	6.59324	34.4877	3.55021			0.280023	1.54013	3.22027	0.560046	1.40012		0.900743	3.20264	4.30355	1.10091	1.7014			1.34584	4.03753	3.36461
																						0	3.53204	3.53204	0	14.1282	1.01435	5.07173	2.53586	4.05738	4.56455			1.2601	2.52021	2.3802	1.12009	0.700058		1.60132	1.80149	1.60132	1.40115	0.500413			1.34584	2.69169	6.0563
																						0	23.5469	2.35469	1.17735	4.70939	0	34.9949	22.8228	4.05738	6.08607			3.50029	2.66022	2.10017	0.420035	0.840069		0.600495	7.70635	9.708	2.70223	1.10091			0.672922	5.38338	2.69169
																						2.35469	12.9508	1.17735	1.17735	2.35469	0.507173	4.56455	5.07173	20.7941	4.56455			1.40012	3.50029	2.10017	0.840069	0.700058		3.40281	3.30272	4.40363	1.7014	2.50206			0	4.71046	20.1877
																						3.53204	40.0298	3.53204	0	8.24143	0	7.10042	12.1721	15.7224	2.53586			2.52021	1.54013	1.68014	1.2601	0.420035		2.50206	3.50289	3.20264	2.60215	9.40776			1.34584	14.1314	8.74799
																						2.35469	35.3204	23.5469	0	8.24143	0.507173	11.665	15.7224	12.6793	1.01435			1.40012	2.24018	1.54013	0.700058	1.82015		0.600495	1.80149	1.50124	4.50371	2.00165			0.672922	6.72922	4.71046
																						0	41.2071	1.17735	0	4.70939	0.507173	11.1578	0	0.507173	0.507173			1.2601	4.06034	1.40012	2.52021	0.140012		1.7014	3.50289	2.10173	4.0033	1.60132			4.03753	1.34584	1.34584
																						2.35469	1.17735	5.88674	10.5961	2.35469	0.507173	16.7367	3.04304	18.7654	5.5789			0.140012	1.68014	1.82015	0.840069	0.560046		1.50124	1.80149	5.60462	1.90157	0.300248			1.34584	4.71046	2.01877
																						0	42.3845	47.0939	2.35469	2.35469	2.53586	15.7224	15.7224	6.59324	6.08607			0.700058	0.980081	3.08026	4.48037	1.40012		2.00165	2.10173	1.7014	1.00083	0.500413			1.34584	10.7668	0.672922
																						0	36.4978	3.53204	2.35469	17.6602	3.04304	13.6937	11.665	13.6937	2.53586			0.560046	1.2601	4.62038	1.96016	0.840069		3.00248	6.90569	4.10338	1.20099	0.700578			1.34584	5.38338	0.672922
																						0	11.7735	34.1431	1.17735	3.53204	1.52152	9.63628	15.7224	1.52152	5.07173			1.12009	5.32044	1.82015	4.34036	3.6403		1.60132	1.10091	3.40281	1.90157	1.60132			1.34584	11.4397	9.42091
																						0	15.3055	2.35469	1.17735	3.53204	0	12.6793	5.07173	5.5789	8.62193			2.52021	7.00058	1.40012	1.2601	0.700058		1.10091	6.60545	3.70305	1.7014	3.70305			0	8.07507	2.69169
																						4.70939	21.1923	48.2712	12.9508	1.17735	0	15.2152	6.08607	3.55021	3.04304			0.700058	4.90041	0.560046	1.2601	0.700058		0.300248	2.70223	3.20264	1.80149	1.80149			4.03753	7.40214	3.36461
																						1.17735	28.2563	3.53204	1.17735	3.53204	1.01435	21.8084	0.507173	21.3012	4.56455			4.62038	3.6403	2.10017	4.90041	1.54013		0.700578	3.30272	1.90157	0.80066	2.50206			1.34584	11.4397	2.69169
																						0	61.2221	8.24143	1.17735	12.9508	0.507173	19.2726	7.10042	16.2295	1.01435			1.54013	5.88049	6.30052	1.96016	1.68014		1.80149	3.30272	2.70223	4.30355	0.500413			1.34584	10.0938	4.71046
Fig 1b																						0	11.7735	3.53204	3.53204	1.17735	2.53586	31.9519	19.2726	15.2152	3.04304			1.2601	4.06034	2.94024	0.560046	1.54013		0.900743	4.20347	2.40198	1.30107	2.10173			0.672922	2.01877	8.07507
	Expt 1	Expt 2	Expt 3	Expt 4	Expt 1	Expt 2	Expt 3	Expt 4														0	42.3845	9.41878	1.17735	2.35469	1.01435	17.751	2.02869	4.56455	2.53586			0.280023	1.2601	0.560046	1.82015	1.2601		0.600495	1.60132	7.20594	3.10256	2.40198			1.34584	5.38338	8.07507
SJG-136 (nM)	U2OS				SNM1A-																	0	12.9508	11.7735	0	55.3353	1.01435	16.2295	1.01435	13.6937	2.02869			0.980081	1.68014	0.420035	2.24018	0.280023		1.30107	6.70553	3.90322	2.00165	4.20347			6.72922	9.42091	1.34584
0	1	1	1	1	1	1	1	1														0	18.8376	8.24143	3.53204	61.2221	0	13.6937	31.4447	9.12911	6.08607			0.840069	4.34036	2.80023	1.68014	1.96016		2.20181	1.30107	4.10338	3.90322	0.40033			4.03753	6.0563	4.03753
0.1	0.635731		0.93774	0.820282	0.699187	0.654447	0.934322	0.576756														3.53204	12.9508	2.35469	0	20.0149	0	22.3156	15.2152	4.05738	4.05738			1.2601	4.34036	0.700058	3.36028	1.96016		0.80066	5.00413	4.50371	1.20099	1.40115			0.672922	5.38338	2.01877
0.2	0.351508	0.5	0.759416	0.700899	0.220528	0.0543109	0.449859	0.0936687														2.35469	29.4337	8.24143	2.35469	3.53204	0	12.6793	0.507173	2.53586	3.04304			0.840069	0.980081	5.32044	0.980081	0.980081		0.900743	4.20347	3.10256	0.300248	0.500413			4.03753	6.72922	3.36461
0.3	0.163573	0.451531	0.567256	0.3543	0.00711382	0.0101833	0.0829802	0.0338248														0	10.5961	3.53204	0	1.17735	1.01435	22.3156	0.507173	2.53586	4.05738			0.700058	1.68014	0.420035	2.52021	1.96016		0.900743	2.50206	2.20181	2.3019	1.60132			2.01877	7.40214	0
0.4	0.062645	0.145408	0.382782	0.300385		0.00407332	0.013065	0.00867303														0	9.41878	4.70939	1.17735	4.70939	0	3.04304	1.52152	1.52152	15.7224			1.54013	6.30052	2.80023	0.420035	0.840069		0.200165	7.60627	2.80231	1.7014	1.00083			0.672922	3.36461	1.34584
																						0	47.0939	7.06408	2.35469	3.53204	0	8.62193	23.8371	4.56455	26.373			2.3802	4.90041	0.980081	1.2601	0.840069		1.7014	5.00413	1.60132	1.50124	2.10173			2.01877	7.40214	1.34584
																						0	52.9806	1.17735	1.17735	2.35469	0.507173	10.6506	11.665	28.9088	17.751			1.40012	3.08026	2.94024	0.700058	1.40012		2.10173	3.40281	3.30272	1.40115	1.20099			1.34584	5.38338	0.672922
Fig 1c																						0	48.2712	7.06408	2.35469	3.53204	0	6.08607	1.52152	13.1865	29.9232			0.700058	3.36028	4.62038	0.700058	0.840069		1.00083	1.50124	2.80231	1.60132	1.40115			2.69169	10.0938	2.01877
	Expt 1		Expt 2		Expt 3		Expt 1		Expt 2		Expt 3		Expt 1		Expt 2		Expt 3					0	17.6602	18.8376	4.70939	1.17735	1.01435	21.3012	1.52152	17.751	5.5789			0.700058	1.2601	0.980081	3.08026	0.140012		1.00083	2.70223	1.90157	1.50124	1.10091			3.36461	7.40214	4.71046
	Dish 1	Dish 2	Dish 1	Dish 2	Dish 1	Dish 2	Dish 1	Dish 2	Dish 1	Dish 2	Dish 1	Dish 2	Dish 1	Dish 2	Dish 1	Dish 2	Dish 1	Dish 2				1.17735	45.9165	5.88674	0	1.17735	1.52152	23.8371	6.08607	2.02869	2.02869			0.140012	3.92032	1.82015	3.08026	2.66022		1.50124	3.40281	5.40446	5.50454	2.60215			0	4.03753	9.42091
Zeocin (μg/mL)	U2OS						SNM1A-						SNM1A- +GFP-SNM1A									1.17735	3.53204	2.35469	2.35469	1.17735	0.507173	17.751	0.507173	1.01435	3.55021			1.54013	4.76039	0.980081	1.54013	1.12009		0.80066	2.60215	6.3052	1.60132	2.90239			2.69169	8.74799	2.69169
0	0.898305	0.957237	1.14145	1.10169	1.04276	1.22039	0.927786	1.05608	0.972973	1.07221	0.943915	1.02703	1.0084	0.990182	1.03875	0.991597	1.00982	0.961249				0	24.7243	10.5961	1.17735	4.70939	0.507173	16.7367	10.1434	3.04304	15.2152			0.560046	2.10017	0.980081	2.80023	0.560046		0.900743	4.50371	2.20181	1.60132	1.00083			0.672922	11.4397	6.72922
3	0.582627	0.315789	0.657895	0.542373	0.240132	0.684211	0.169545	0.10582	0.0960961	0.164835	0.129101	0.141141	0.196879	0.249649	0.734661	0.240096	0.230014	0.736814				0	41.2071	3.53204	8.24143	0	0	8.11476	7.10042	0	0			0.280023	5.04042	0.700058	3.08026	0.560046		1.7014	1.7014	2.20181	1.7014	0.700578			1.34584	22.8794	10.7668
6	0.29661	0.194079	0.424342	0.28178	0.210526	0.453947	0.0408163	0.0232804	0.024024	0.0502355	0.0359788	0.027027	0.079232	0.067321	0.479548	0.096038	0.067321	0.421421				0	8.24143	5.88674	9.41878	1.17735	0	8.62193	4.56455	13.6937	0.507173			1.68014	6.44053	3.50029	5.18043	1.54013		1.30107	4.6038	3.90322	4.30355	1.50124			2.69169	3.36461	0.672922
9	0.146186	0.194079	0.358553	0.150424	0.273026	0.292763	0.0062794	0.0042328	0.012012	0.0031397	0.010582	0.003003	0.038415	0.042076	0.222282	0.019208	0.033661	0.243272				2.35469	29.4337	18.8376	0	17.6602	0.507173	12.6793	0.507173	1.52152	0			0.420035	2.10017	0.700058	2.94024	0.980081		1.20099	3.70305	8.0066	1.7014	0.900743			3.36461	4.03753	3.36461
12	0.0932203	0.180921	0.217105	0.0995763	0.125	0.243421	0.0047096	0.010582	0.003003	0.0031397	0	0	0.016807	0.036466	0.155005	0.007203	0.01683	0.155544				3.53204	8.24143	2.35469	0	1.17735	1.01435	6.08607	3.55021	1.52152	21.3012			2.24018	5.74047	2.24018	2.52021	1.2601		1.10091	3.30272	2.80231	1.20099	2.90239			0.672922	15.4772	4.71046
15	0.0762712	0.108553	0.0986842	0.059322	0.0921053	0.131579	0.0015699	0	0	0.0015699	0	0.003003	0.004802	0.002805	0.093649	0.002401	0.019635	0.081808				0	27.079	11.7735	3.53204	1.17735	0.507173	22.8228	2.02869	1.52152	3.04304			1.54013	3.22027	4.90041	3.78031	2.24018		1.50124	6.00495	5.30437	3.60297	0.600495			0.672922	8.74799	6.0563
																						0	8.24143	11.7735	3.53204	9.41878	1.52152	17.2439	2.02869	8.11476	0.507173			0.980081	7.00058	1.82015	0.420035	0.420035		1.10091	4.20347	4.70388	2.20181	3.40281			0.672922	4.71046	2.69169
																						0	22.3696	1.17735	0	1.17735	0.507173	0	2.53586	3.55021	3.55021			0.840069	1.96016	0.700058	2.66022	2.66022		0.500413	1.10091	4.0033	2.10173	4.50371			0.672922	8.74799	4.03753
Fig 1d																						1.17735	12.9508	3.53204	0	0	1.01435	33.9806	1.01435	16.2295	8.11476			1.40012	3.22027	2.66022	2.3802	9.80081		2.3019	2.20181	4.40363	2.80231	2.60215			0.672922	6.0563	0.672922
IR (Gy)	U2OS				SNM1A-																	2.35469	5.88674	2.35469	2.35469	11.7735	0	16.2295	14.708	4.56455	31.4447			0.560046	4.20035	0.980081	1.40012	2.66022		1.30107	0.900743	5.90487	2.10173	1.40115			0.672922	1.34584	8.07507
0	0.902256	1.2	0.953571	0.99	0.997154	0.981787	0.923948	1.07605														0	17.6602	12.9508	8.24143	1.17735	0	10.6506	0.507173	23.8371	11.1578			0.840069	3.36028	2.52021	1.54013	1.2601		1.60132	3.00248	2.20181	2.00165	6.60545			0	12.7855	1.34584
2	0.509774	0.484211	0.551429	0.53	0.450768	0.448492	0.414239															3.53204	4.70939	1.17735	2.35469	7.06408	0	5.07173	6.59324	11.1578	19.7797			1.68014	7.42061	1.82015	1.40012	2.10017		0.80066	2.60215	2.50206	1.30107	1.80149			1.34584	12.7855	8.07507
4	0.157895	0.156391	0.158571	0.161429	0.0819579	0.079681	0.072276	0.072276														0	47.0939	48.2712	3.53204	2.35469	0	0.507173	4.05738	0	5.5789			0.840069	1.96016	2.3802	3.36028	0.840069		1.10091	1.50124	7.50619	1.20099	2.40198			2.69169	2.69169	6.0563
6	0.0424812	0.043609	0.043214		0.0153671	0.009106	0.006203	0.006472														0	16.4829	90.6557	1.17735	0	1.52152	16.2295	9.12911	0	23.8371			3.36028	2.66022	2.3802	1.96016	0.560046		1.20099	2.40198	2.80231	1.7014	1.50124			2.01877	8.74799	16.8231
8	0.0381579	0.039098	0.030714	0.035179	0.0021343	0.004126	0.00027	0.000674														0	15.3055	14.1282	4.70939	3.53204	1.01435	14.2008	0	0.507173	12.6793			0.420035	4.62038	2.3802	2.94024	0.420035		1.00083	5.90487	2.50206	3.70305	1.30107			1.34584	8.74799	0.672922
																						0	21.1923	1.17735	0	0	1.01435	0.507173	3.04304	1.01435	7.60759			1.54013	3.50029	1.82015	1.54013	0.140012		0.40033	3.90322	2.10173	4.10338	1.30107			1.34584	1.34584	0
																						1.17735	20.0149	22.3696	2.35469	8.24143	0	7.10042	1.01435	3.04304	13.1865			0.700058	2.52021	3.78031	1.40012	1.82015		1.60132	3.90322	3.80314	2.00165	1.90157			0.672922	8.07507	6.0563
fig 1e																						0	12.9508	3.53204	0	0	0.507173	12.1721	1.52152	3.04304	7.60759			1.82015	3.92032	3.22027	3.08026	0.140012		1.10091	2.00165	8.0066	2.10173	4.20347			1.34584	1.34584	1.34584
Zeocin (μg/mL)	293FT		SNM1A- Clone 1		SNM1A- Clone 1 + EGFP-SNM1A																	0	3.53204	8.24143	2.35469	2.35469	0	16.2295	30.9375	2.02869	0			1.96016	2.94024	3.22027	3.22027	4.34036		0.80066	3.50289	3.30272	2.00165	0.300248			0	3.36461	3.36461
0	1	1	1	1	1.01976	0.980237																0	9.41878	5.88674	0	1.17735	1.52152	3.55021	28.9088	0.507173	1.01435			1.96016	2.3802	1.12009	1.40012	0.560046		1.20099	4.70388	3.40281	4.0033	0.500413			0	10.0938	4.03753
5	0.720461	0.759215	0.510532	0.425499	0.736495	0.741765																0	30.611	7.06408	0	1.17735	0	12.1721	7.60759	19.7797	2.02869			1.68014	3.92032	7.2806	2.52021	0.560046		0.900743	4.40363	5.60462	2.10173	8.6071			0	5.38338	3.36461
10	0.56196	0.58799	0.272818	0.219662	0.476943	0.424242																0	8.24143	11.7735	5.88674	4.70939	0	5.5789	1.01435	14.2008	2.02869			1.40012	4.90041	1.68014	1.82015	0.700058		0.100083	2.10173	4.10338	1.50124	1.00083			0.672922	8.74799	2.01877
																						0	0	9.41878	0	1.17735	0	14.708	12.6793	6.08607	32.459			1.54013	1.68014	2.52021	1.2601	0.420035		2.70223	2.3019	4.30355	0.40033	1.80149			0	8.07507	2.69169
																						1.17735	29.4337	3.53204	8.24143	1.17735	0.507173	5.07173	7.10042	4.56455	17.751			0.700058	3.36028	2.80023	2.66022	1.2601		1.80149	4.0033	1.10091	5.50454	1.10091			0.672922	2.69169	6.0563
																						0	21.1923	3.53204	1.17735	11.7735	0.507173	15.7224	17.2439	1.52152	3.04304			2.66022	8.96074	1.54013	1.40012	1.2601		1.7014	4.80396	2.40198	2.90239	0.40033			6.72922	8.07507	4.03753
																						1.17735	16.4829	1.17735	1.17735	0	0.507173	3.04304	3.04304	10.1434	1.52152			1.12009	2.24018	1.12009	2.3802	0.140012		0.80066	3.80314	1.60132	1.60132	0.900743			0.672922	6.0563	2.01877
																						1.17735	34.1431	3.53204	3.53204	0	0.507173	13.6937	2.53586	1.01435	16.7367			0.420035	3.92032	0.700058	0.560046	1.40012		3.10256	3.00248	1.50124	1.80149	2.90239			0.672922	4.03753	2.01877
																						0	3.53204	0	1.17735	2.35469	0	24.8515	30.4304	1.01435	15.7224			0.280023	1.82015	1.12009	0.980081	1.12009		0.80066	2.90239	2.10173	3.30272	0.80066			0	4.03753	2.01877
																						0	21.1923	7.06408	0	5.88674	2.02869	4.56455	15.2152	15.7224	2.53586			2.10017	3.6403	2.52021	0.420035	0.700058		0.700578	6.00495	3.80314	6.40528	1.60132			1.34584	0	2.01877
																						0	36.4978	3.53204	1.17735	0	0	9.12911	7.60759	21.8084	9.12911			0.980081	10.5009	0.840069	2.3802	0.700058		1.50124	2.80231	2.40198	6.20512	2.50206			0.672922	8.07507	2.69169
																						0	0	2.35469	2.35469	23.5469	0	23.8371	4.05738	11.1578	0.507173			0.420035	2.52021	1.40012	1.2601	1.12009		3.20264	2.80231	2.60215	2.60215	1.40115			3.36461	6.72922	1.34584
																						1.17735	11.7735	15.3055	0	4.70939	0	22.8228	21.8084	8.62193	5.5789			0.980081	5.32044	1.96016	1.68014	1.12009		0.80066	5.60462	4.20347	3.00248	0.900743			0.672922	5.38338	1.34584
																						1.17735	2.35469	2.35469	4.70939	2.35469	0.507173	18.2582	6.08607	3.04304	1.01435			1.40012	2.52021	0.980081	4.06034	2.3802		2.70223	4.30355	2.10173	3.10256	10.7088			2.01877	2.69169	4.71046
																						0	8.24143	0	2.35469	10.5961	1.01435	10.1434	21.3012	6.59324	5.5789			1.12009	1.96016	0.980081	0.420035	0.140012		1.10091	2.80231	1.90157	1.10091	1.80149			0.672922	5.38338	0
																						0	11.7735	3.53204	1.17735	0	0	3.04304	2.53586	3.04304	15.7224			2.80023	2.3802	0.560046	1.40012	0.840069		3.50289	2.60215	5.80479	1.80149	1.10091			1.34584	6.0563	4.71046
																						0	21.1923	2.35469	1.17735	7.06408	0.507173	16.2295	0	3.55021	10.6506			2.24018	7.2806	0.700058	0.980081	0.560046		0.40033	4.90404	4.10338	2.10173	0.900743			2.01877	7.40214	0.672922
																						0	10.5961	1.17735	1.17735	3.53204	0.507173	1.52152	2.53586	11.1578	1.01435			1.40012	0.840069	4.20035	2.52021	0.420035		1.80149	3.70305	5.50454	2.60215	0.80066			2.01877	10.0938	3.36461
																						2.35469	20.0149	1.17735	0	42.3845	2.53586	19.2726	1.52152	5.07173	20.7941			1.96016	2.66022	1.82015	5.32044	1.96016		0.200165	2.00165	7.40611	1.30107	1.10091			0.672922	6.72922	6.72922
																						0	4.70939	10.5961	2.35469	1.17735	1.52152	6.59324	22.3156	5.07173	4.05738			3.08026	6.44053	1.40012	4.48037	0.560046		0.500413	3.10256	1.90157	2.60215	1.7014			2.01877	4.71046	3.36461
																						0	38.8525	0	2.35469	1.17735	0.507173	12.1721	4.56455	4.05738	7.10042			1.68014	1.40012	1.12009	0.420035	0.560046		1.60132	5.50454	1.7014	1.00083	4.0033			0	8.74799	2.01877
																						2.35469	12.9508	24.7243	0	25.9016	0	28.4017	8.62193	3.55021	3.55021			0.280023	3.22027	4.48037	1.40012	0.980081		1.60132	2.80231	2.60215	0.900743	0.600495			1.34584	7.40214	0
																						0	12.9508	20.0149	9.41878	3.53204	0	7.10042	16.2295	2.02869	1.52152			0.280023	1.96016	1.12009	2.24018	0.420035		0.700578	4.80396	2.90239	2.60215	2.60215			3.36461	8.74799	1.34584
																						0	28.2563	17.6602	0	0	0	9.12911	6.59324	15.7224	7.10042			1.40012	2.24018	1.12009	2.24018	2.3802		1.20099	2.20181	1.60132	8.10668	1.30107			0.672922	10.0938	1.34584
																						0	12.9508	7.06408	4.70939	0	0.507173	30.9375	12.6793	22.3156	4.56455			1.40012	3.92032	6.72056	1.12009	1.54013		1.40115	1.20099	2.70223	2.50206	3.00248			0	8.74799	3.36461
																						1.17735	20.0149	4.70939	0	3.53204	0.507173	23.8371	5.5789	2.53586	2.02869			1.2601	7.00058	3.78031	1.40012	0.280023		0.900743	6.00495	2.60215	2.50206	3.20264			0.672922	4.71046	3.36461
																						1.17735	8.24143	2.35469	0	3.53204	0.507173	8.62193	3.55021	9.63628	1.01435			0.420035	2.10017	4.76039	1.68014	0.700058		0.300248	1.80149	3.50289	6.10503	0.700578			2.01877	8.74799	2.69169
																						0	12.9508	36.4978	1.17735	2.35469	2.02869	17.751	22.8228	4.05738	5.07173			1.68014	6.0205	3.22027	0.700058	1.40012		3.60297	4.40363	5.90487	4.30355	1.30107			0	0.672922	2.69169
																						0	5.88674	8.24143	1.17735	2.35469	3.04304	3.55021	8.62193	7.10042	4.05738			2.3802	5.88049	1.40012	0.840069	0.560046		1.10091	3.70305	4.10338	1.30107	2.10173			0	0	0.672922
																						1.17735	7.06408	1.17735	1.17735	5.88674	0	15.2152	0	8.62193	15.7224			0.980081	4.34036	2.24018	2.80023	4.06034		0.600495	0.80066	5.60462	6.3052	3.00248			0.672922	4.71046	7.40214
																						0	44.7392	7.06408	0	2.35469	4.56455	15.2152	13.1865	11.1578	1.52152			0.560046	2.3802	1.82015	0.700058	6.44053		0.80066	1.90157	2.80231	1.00083	11.0091			1.34584	9.42091	1.34584
																						0	28.2563	3.53204	0	4.70939	2.02869	3.55021	17.2439	2.53586	1.01435			2.24018	2.52021	1.12009	2.3802	0.560046		1.00083	7.30602	6.60545	1.80149	2.80231			0	4.03753	1.34584
																						1.17735	12.9508	2.35469	1.17735	1.17735	0.507173	6.08607	7.60759	6.08607	12.6793			0.420035	1.2601	0.840069	0.560046	0.280023		0.80066	4.0033	5.00413	1.10091	6.70553			2.01877	0.672922	2.01877
																						0	7.06408	5.88674	3.53204	0	0	4.56455	12.6793	3.55021	7.10042			0.840069	2.66022	3.50029	0.700058	0.280023		1.00083	3.40281	3.10256	0.600495	3.40281			0	4.03753	1.34584
																						1.17735	17.6602	5.88674	0	11.7735	0.507173	13.6937	1.52152	4.56455	2.53586			0.980081	2.10017	0.980081	2.24018	2.10017		2.90239	4.80396	8.0066	0.300248	1.90157			0.672922	3.36461	2.01877
																						0	11.7735	17.6602	3.53204	2.35469	0.507173	21.3012	10.6506	3.04304	7.60759			0.280023	0.840069	2.94024	2.10017	3.78031		1.10091	5.40446	2.90239	0.700578	2.00165			0.672922	11.4397	2.01877
																						3.53204	7.06408	12.9508	3.53204	0	3.04304	5.5789	5.07173	8.62193	7.60759			0.980081	1.82015	2.66022	2.80023	1.12009		1.10091	4.10338	1.40115	2.20181	2.40198			4.71046	0.672922	1.34584
																						0	23.5469	7.06408	2.35469	5.88674	0.507173	14.2008	3.55021	13.6937	3.04304			1.54013	2.52021	3.36028	0.840069	0.840069		0.700578	2.10173	3.00248	1.40115	1.60132			0.672922	0.672922	0.672922
																						0	10.5961	4.70939	7.06408	1.17735	0.507173	15.2152	13.1865	19.7797	10.1434			2.10017	2.10017	1.12009	1.2601	0.840069		2.20181	5.7047	10.5087	1.7014	2.80231			0	2.01877	0.672922
																						12.9508	24.7243	7.06408	14.1282	0	1.52152	20.7941	1.01435	2.53586	0.507173			1.2601	2.94024	3.22027	2.52021	1.82015		1.00083	2.80231	5.60462	0.80066	0.500413			0	7.40214	7.40214
																						1.17735	16.4829	1.17735	2.35469	4.70939	1.01435	10.6506	8.11476	5.07173	4.56455			1.54013	1.82015	3.36028	1.54013	0.140012		2.00165	6.70553	7.60627	2.10173	1.20099			0	16.1501	2.69169
																						3.53204	3.53204	5.88674	0	2.35469	0	3.55021	5.07173	1.01435	5.5789			2.24018	1.12009	1.12009	0.420035	1.12009		0.80066	5.30437	3.60297	0.500413	7.60627			1.34584	18.8418	4.03753
																						1.17735	9.41878	3.53204	8.24143	0	1.52152	8.62193	0.507173	1.52152	2.02869			2.3802	3.08026	1.2601	1.68014	0.560046		0.80066	5.10421	3.00248	2.40198	1.80149			0.672922	14.8043	0
																						5.88674	9.41878	7.06408	0	8.24143	1.52152	24.3443	9.12911	14.2008	1.01435			2.3802	1.68014	2.94024	0.700058	1.40012		2.00165	3.00248	4.0033	1.00083	2.20181			0.672922	8.74799	4.03753
																						7.06408	12.9508	5.88674	17.6602	4.70939	1.52152	4.56455	26.373	8.62193	2.02869			3.50029	2.3802	3.36028	3.08026	0.840069		1.40115	5.90487	7.00578	0.900743	1.50124			0.672922	0	4.71046
																						4.70939	1.17735	1.17735	1.17735	1.17735	0	24.3443	5.5789	8.62193	9.12911			1.82015	1.68014	1.12009	2.3802	1.12009		0.300248	4.70388	3.00248	7.30602	0.600495			3.36461	6.0563	3.36461
																						0	8.24143	21.1923	7.06408	0	0	9.12911	3.55021	2.53586	0			1.82015	0.560046	2.10017	1.2601	0.840069		0.40033	4.50371	2.10173	1.7014	7.70635			0	7.40214	6.0563
																						1.17735	11.7735	8.24143	1.17735	2.35469	0.507173	11.1578	10.1434	2.02869	0			0.840069	1.82015	1.54013	1.2601	0.840069		0.40033	3.20264	2.80231	1.80149	2.3019			1.34584	0.672922	1.34584
																						2.35469	4.70939	2.35469	5.88674	1.17735	0	22.8228	3.04304	12.6793	3.04304			1.40012	2.3802	0.840069	1.2601	1.12009		1.7014	2.50206	3.60297	1.90157	1.20099			0.672922	10.7668	0.672922
																						0	0	3.53204	2.35469	3.53204	0.507173	11.1578	16.2295	2.53586	1.01435			1.40012	7.00058	2.94024	1.96016	1.54013		1.60132	2.70223	3.90322	2.80231	2.50206			0.672922	8.74799	5.38338
																						0	0	15.3055	5.88674	1.17735	9.12911	3.04304	5.07173	7.10042	5.5789			0.840069	2.24018	3.78031	0.420035	1.2601		0.500413	2.20181	2.40198	0.40033	2.60215			2.01877	4.71046	0.672922
																						0	2.35469	1.17735	10.5961	8.24143	0.507173	11.1578	18.7654	4.05738	0			1.40012	1.12009	3.22027	1.40012	0.700058		1.90157	4.40363	2.40198	2.10173	1.40115			0.672922	0	2.69169
																						0	23.5469	7.06408	2.35469	1.17735	1.52152	2.02869	10.1434	16.2295	17.2439			0	2.10017	2.80023	2.66022	0.700058		0.40033	6.3052	7.00578	0.900743	0.700578			0	14.1314	0.672922
																						0	15.3055	1.17735	0	3.53204	1.01435	7.10042	4.05738	5.5789	21.8084			1.2601	0.980081	1.54013	0.140012	1.40012		2.70223	1.80149	4.70388	1.90157	1.80149			2.01877	0.672922	1.34584
																						2.35469	5.88674	5.88674	23.5469	40.0298	2.53586	9.12911	17.2439	2.02869	12.1721			1.2601	9.38077	2.94024	0.420035	0.560046		2.70223	2.90239	5.30437	0.200165	2.20181			1.34584	11.4397	0
																						2.35469	17.6602	1.17735	0	3.53204	0.507173	6.59324	2.53586	22.3156	1.01435			0.560046	6.0205	1.54013	0.840069	1.96016		2.00165	3.50289	2.50206	2.00165	0.80066			4.03753	4.03753	1.34584
																						1.17735	3.53204	1.17735	2.35469	4.70939	5.07173	14.2008	22.3156	6.08607	0.507173			1.2601	8.26068	4.06034	2.52021	0.700058		2.60215	8.10668	4.80396	1.00083	1.00083			2.01877	6.72922	0.672922
																						0	14.1282	9.41878	0	5.88674	5.5789	8.11476	4.05738	6.08607	11.1578			1.54013	8.12067	4.76039	1.54013	1.12009		1.7014	4.20347	5.60462	3.00248	1.40115			1.34584	10.7668	9.42091
																						0	3.53204	35.3204	0	1.17735	3.04304	9.12911	1.01435	24.3443	9.63628			0.560046	1.68014	0.140012	2.24018	0.840069		4.20347	1.10091	5.60462	2.40198	2.40198			0.672922	1.34584	4.03753
																						2.35469	0	0	8.24143	0	9.63628	15.7224	13.6937	4.05738	4.56455			0.840069	1.40012	1.54013	4.48037	0.700058		1.90157	6.3052	1.50124	1.90157	7.30602			0.672922	10.0938	2.01877
																						1.17735	5.88674	4.70939	1.17735	5.88674	0.507173	8.62193	4.56455	2.02869	8.62193			0.700058	5.18043	4.34036	2.10017	1.2601		0.500413	4.70388	5.50454	1.20099	1.10091			1.34584	10.0938	3.36461
																						0	32.9657	3.53204	0	0	2.53586	22.3156	10.6506	3.55021	8.62193			1.2601	3.22027	0.700058	2.80023	1.2601		0.900743	1.40115	4.70388	1.60132	2.00165			0.672922	2.69169	4.71046
																						1.17735	24.7243	4.70939	2.35469	7.06408	1.01435	13.1865	14.708	23.3299	6.08607			0.840069	2.24018	1.2601	2.66022	0.560046		2.10173	1.00083	3.30272	0.700578	1.40115			0	5.38338	2.69169
																						1.17735	1.17735	10.5961	0	1.17735	0	14.708	8.11476	4.56455	23.3299			0.980081	2.3802	3.78031	0.420035	0.840069		2.10173	2.20181	7.30602	6.50536	1.00083			4.03753	1.34584	2.01877
																						1.17735	5.88674	11.7735	0	0	1.01435	10.6506	3.55021	11.665	0			1.40012	1.2601	1.54013	0.420035	0.700058		0.600495	1.50124	2.40198	0.600495	0.900743			1.34584	0	3.36461
																						0	11.7735	0	0	2.35469	0.507173	12.1721	2.53586	26.373	30.4304			1.82015	2.52021	0.560046	0.700058	0.700058		1.50124	6.20512	4.80396	1.40115	1.7014			0.672922	10.7668	1.34584
																						0	12.9508	1.17735	0	2.35469	0	5.5789	2.53586	8.62193	0.507173			1.12009	3.92032	0.560046	2.3802	2.80023		1.50124	3.50289	1.90157	1.90157	7.20594			1.34584	3.36461	1.34584
																						0	15.3055	0	1.17735	4.70939	0	11.1578	1.52152	8.11476	6.59324			2.3802	2.10017	1.12009	2.10017	0.980081		1.10091	6.40528	2.00165	1.60132	2.70223			0	2.01877	1.34584
																						0	2.35469	7.06408	0	7.06408	3.04304	10.6506	1.01435	14.708	8.11476			0.840069	1.82015	4.62038	2.80023	0.840069		1.60132	8.10668	6.80561	2.00165	0.80066			0	3.36461	2.01877
																						0	20.0149	5.88674	0	2.35469	0	4.05738	9.63628	8.62193	5.07173			1.2601	1.96016	1.54013	3.6403	1.2601		0.900743	1.10091	1.90157	1.7014	2.80231			2.01877	11.4397	5.38338
																						1.17735	40.0298	2.35469	0	1.17735	0	22.8228	6.08607	4.56455	21.8084			0.420035	5.04042	0.840069	0.980081	7.14059		0.200165	6.60545	3.70305	1.50124	1.40115			0.672922	2.01877	2.69169
																						0	11.7735	7.06408	0	1.17735	1.01435	1.01435	8.62193	2.53586	0.507173			0.140012	6.30052	1.12009	0.560046	2.66022		2.40198	0.500413	1.60132	1.10091	0.80066			2.01877	0	2.01877
																						0	9.41878	4.70939	2.35469	1.17735	0	5.07173	2.02869	4.05738	15.7224			0.560046	4.20035	7.00058	5.18043	0.700058		2.40198	5.30437	4.10338	3.40281	3.30272			1.34584	7.40214	5.38338
																						3.53204	20.0149	12.9508	2.35469	1.17735	1.52152	2.53586	4.05738	1.01435	0.507173			2.24018	5.04042	1.68014	4.20035	1.12009		1.10091	2.60215	10.5087	2.00165	2.20181			0.672922	1.34584	0.672922
																						1.17735	23.5469	1.17735	2.35469	1.17735	0.507173	18.2582	6.08607	1.52152	4.56455			0.140012	1.40012	3.22027	0.700058	1.54013		0.100083	2.20181	5.10421	1.10091	1.50124			0.672922	3.36461	0.672922
																						3.53204	14.1282	2.35469	0	0	2.02869	12.1721	1.52152	7.60759	0			0.980081	6.86057	1.82015	1.2601	0.840069		1.7014	6.00495	2.40198	2.80231	1.50124			0.672922	4.03753	0
																						0	11.7735	4.70939	2.35469	5.88674	0	23.3299	3.55021	27.3873	1.52152			3.08026	7.2806	8.40069	2.3802	0.420035		0.900743	3.30272	2.50206	2.10173	1.30107			1.34584	1.34584	8.74799
																						2.35469	1.17735	14.1282	1.17735	5.88674	0.507173	4.56455	2.53586	1.01435	3.55021			2.52021	3.08026	2.10017	3.78031	1.54013		2.20181	1.00083	4.10338	1.80149	0.300248			5.38338	0.672922	4.03753
																						0	62.3994	7.06408	0	1.17735	6.59324	6.59324	6.59324	5.5789	1.01435			2.10017	2.10017	3.08026	0.980081	1.40012		2.10173	2.90239	3.10256	1.40115	1.50124			1.34584	4.71046	1.34584
																						1.17735	9.41878	8.24143	0	1.17735	0	13.1865	5.07173	4.56455	7.60759			0.560046	2.80023	3.78031	0.840069	1.40012		1.80149	1.10091	3.70305	1.30107	2.10173			0	0	6.0563
																						0	35.3204	10.5961	10.5961	2.35469	0	8.62193	0.507173	1.52152	38.5451			0.980081	1.68014	1.54013	1.2601	0.980081		1.80149	5.50454	7.80644	1.00083	10.0083			1.34584	7.40214	4.71046
																						0	11.7735	15.3055	3.53204	3.53204	0	29.416	14.708	2.02869	1.01435			1.2601	2.66022	0.280023	2.10017	0.700058		0.700578	4.90404	6.50536	0.80066	1.20099			1.34584	10.0938	3.36461
																						1.17735	14.1282	5.88674	0	3.53204	0.507173	9.63628	11.1578	2.53586	3.04304			1.12009	2.24018	0.140012	1.40012	0.560046		0.700578	6.90569	4.50371	2.10173	7.60627			0.672922	3.36461	9.42091
																						0	0	1.17735	0	4.70939	0.507173	12.6793	17.751	11.665	0.507173			0.280023	2.52021	2.52021	0.700058	0.980081		1.60132	3.10256	3.00248	1.60132	2.50206			2.01877	4.71046	3.36461
																						1.17735	37.6751	1.17735	0	1.17735	0.507173	9.63628	0.507173	2.53586	6.08607			1.40012	3.22027	0.420035	0.280023	0.280023		0.300248	2.90239	1.30107	3.50289	1.30107			0.672922	5.38338	14.8043
																						0	47.0939	5.88674	0	1.17735	0.507173	21.8084	12.6793	25.3586	5.07173			0.980081	1.2601	1.54013	1.82015	1.68014		0.600495	2.20181	6.20512	0.700578	2.70223			2.01877	2.69169	0
																						0	15.3055	7.06408	8.24143	0	2.53586	5.5789	26.8802	7.10042	0.507173			0.280023	1.96016	0.840069	0.700058	0.980081		1.00083	1.50124	2.00165	1.40115	2.60215			1.34584	2.01877	2.01877
																						0	4.70939	5.88674	0	7.06408	1.01435	10.1434	22.8228	8.11476	1.52152			0.840069	1.68014	1.82015	0.420035	0.420035		1.30107	2.3019	6.70553	4.0033	1.80149			0.672922	3.36461	2.01877
																						0	28.2563	1.17735	0	0	1.01435	5.5789	18.2582	9.12911	3.04304			0.980081	0.700058	3.6403	2.52021	0.280023		1.00083	7.10586	4.90404	1.7014	1.7014			9.42091	6.0563	0.672922
																						0	23.5469	1.17735	4.70939	4.70939	0.507173	2.02869	0	3.04304	2.53586			0.700058	2.94024	2.24018	1.68014	2.94024		0.600495	1.80149	4.10338	2.40198	1.40115			0.672922	5.38338	0
																						0	0	0	0	4.70939	1.01435	22.3156	12.1721	13.6937	3.04304			0.840069	2.66022	2.3802	3.6403	0.420035		0.500413	6.3052	7.60627	1.40115	6.60545			7.40214	8.74799	0.672922
																						1.17735	25.9016	2.35469	2.35469	7.06408	1.52152	9.12911	1.01435	8.62193	3.55021			1.68014	6.72056	2.66022	0.980081	0.420035		1.50124	2.00165	5.30437	3.30272	2.3019			0	4.71046	0.672922
																						2.35469	2.35469	5.88674	3.53204	2.35469	6.08607	15.7224	3.55021	15.2152	5.5789			0.560046	1.68014	0.560046	2.24018	0.980081		0.700578	2.90239	2.00165	1.20099	1.50124			2.01877	4.03753	0.672922
																						0	11.7735	1.17735	20.0149	0	0	19.2726	8.62193	5.5789	6.59324			0.140012	7.14059	3.22027	1.12009	3.50029		1.90157	5.20429	7.20594	0.900743	1.50124			3.36461	2.01877	2.01877
																						0	23.5469	0	1.17735	1.17735	0.507173	25.3586	5.07173	2.53586	6.08607			1.68014	1.54013	1.40012	1.2601	1.40012		1.20099	2.70223	3.40281	0.700578	1.60132			1.34584	7.40214	0.672922
																						0	31.7884	0	2.35469	23.5469	1.52152	31.4447	14.2008	5.07173	2.02869			0.700058	3.6403	2.66022	1.40012	0.700058		0.900743	6.40528	2.90239	1.00083	2.80231			0	6.0563	3.36461
																						1.17735	12.9508	3.53204	1.17735	15.3055	2.02869	21.3012	10.1434	18.2582	15.2152			2.24018	2.24018	2.80023	4.90041	0.700058		1.30107	4.70388	8.0066	1.00083	1.7014			1.34584	4.03753	2.69169
																						0	4.70939	0	0	1.17735	0	9.63628	20.2869	10.6506	1.01435			0.700058	1.96016	2.52021	2.80023	1.2601		1.20099	3.60297	1.30107	1.90157	1.00083			0.672922	7.40214	6.72922
																						1.17735	4.70939	4.70939	0	4.70939	1.52152	16.7367	12.1721	4.56455	1.01435			0.420035	3.36028	1.40012	0.280023	1.82015		1.20099	6.40528	1.90157	0.700578	6.70553			4.71046	11.4397	8.07507
																						2.35469	11.7735	5.88674	3.53204	1.17735	1.52152	4.05738	2.02869	6.08607	2.02869			2.3802	1.12009	2.24018	0.980081	0.840069		1.60132	3.50289	4.50371	2.40198	6.70553			2.01877	5.38338	4.71046
																						0	5.88674	0	2.35469	1.17735	1.01435	5.5789	8.11476	1.01435	2.53586			0.420035	1.40012	1.12009	0.840069	2.52021		2.70223	7.40611	4.10338	1.50124	1.60132			1.34584	0.672922	0.672922
																						1.17735	0	3.53204	8.24143	0	0.507173	33.4734	1.52152	1.01435	2.53586			1.2601	2.24018	1.40012	5.88049	3.78031		1.40115	3.20264	6.60545	6.90569	2.3019			1.34584	4.71046	10.7668
																						2.35469	3.53204	15.3055	3.53204	12.9508	1.52152	14.708	16.2295	3.55021	10.6506			0.700058	7.56062	0.840069	0.280023	1.12009		1.10091	3.80314	4.70388	1.80149	4.50371			2.01877	9.42091	1.34584
																						1.17735	49.4486	10.5961	1.17735	1.17735	0	1.52152	16.2295	0.507173	3.04304			1.2601	3.92032	1.82015	2.94024	0.700058		1.90157	4.30355	2.00165	1.50124	6.20512			1.34584	7.40214	6.72922
																						0	15.3055	2.35469	1.17735	1.17735	0	11.1578	22.8228	4.56455	0			1.40012	1.40012	1.12009	3.78031	0.700058		1.80149	1.20099	5.60462	1.60132	5.90487			0	5.38338	2.01877
																						0	1.17735	21.1923	0	1.17735	4.05738	25.3586	13.6937	11.665	5.07173			1.12009	3.36028	1.82015	0.840069	1.40012		0.700578	2.70223	1.30107	6.70553	1.40115			0.672922	10.7668	0.672922
																						0	11.7735	3.53204	0	1.17735	0	12.1721	5.5789	3.55021	3.04304			0.140012	1.82015	0.560046	0.840069	1.82015		0.900743	1.10091	4.30355	1.80149	2.10173			0	1.34584	0.672922
																						0	5.88674	8.24143	0	1.17735	0	7.60759	31.4447	5.07173	4.05738			0.280023	5.60046	1.68014	3.50029	0.420035		0.900743	4.70388	2.20181	6.60545	1.00083			4.71046	6.72922	6.0563
																						0	11.7735	2.35469	0	5.88674	0	22.3156	13.6937	1.52152	0			0.980081	2.66022	3.6403	1.12009	0.840069		0.80066	5.80479	1.90157	2.10173	1.40115			2.01877	2.01877	0.672922
																						1.17735	3.53204	5.88674	0	3.53204	0	28.4017	8.11476	8.62193	3.55021			0.840069	3.36028	1.12009	0.560046	2.3802		0.600495	2.70223	5.40446	3.00248	4.0033			2.01877	7.40214	0
																						0	4.70939	7.06408	0	3.53204	0	6.08607	0	2.02869	2.02869			3.50029	3.08026	1.54013	1.96016	1.2601		1.60132	9.30767	5.80479	0.700578	1.20099			2.69169	11.4397	3.36461
																						0	7.06408	2.35469	18.8376	3.53204	0.507173	24.3443	8.11476	5.07173	0.507173			0.280023	7.00058	1.68014	2.80023	1.54013		0.900743	3.70305	5.10421	1.20099	0.80066			0.672922	4.71046	0.672922
																						2.35469	3.53204	4.70939	0	21.1923	2.02869	2.53586	16.2295	2.53586	2.53586			2.10017	4.06034	4.76039	1.82015	1.82015		0.900743	5.40446	1.90157	6.60545	1.50124			2.69169	8.07507	4.03753
																						1.17735	5.88674	12.9508	1.17735	3.53204	0	7.60759	11.1578	7.60759	0.507173			1.54013	6.72056	1.96016	1.68014	1.68014		2.20181	2.3019	1.60132	0.500413	0.40033			1.34584	4.71046	2.01877
																						0	77.7049	3.53204	0	0	1.01435	27.3873	16.2295	7.60759	0.507173			0.700058	5.46045	2.10017	0.980081	0.840069		2.40198	4.30355	3.70305	0.900743	0.600495			1.34584	10.0938	18.8418
																						3.53204	2.35469	15.3055	14.1282	8.24143	0.507173	6.59324	12.1721	4.05738	2.02869			0.700058	8.68072	1.12009	2.80023	1.12009		1.90157	6.00495	3.20264	0.700578	1.40115			5.38338	4.03753	8.74799
																						0	3.53204	15.3055	0	2.35469	0	16.7367	11.1578	4.05738	12.6793			0.280023	3.36028	1.2601	1.82015	0.980081		1.50124	2.60215	7.60627	1.7014	0.40033			0.672922	3.36461	2.69169
																						1.17735	1.17735	4.70939	0	10.5961	1.52152	29.416	8.11476	33.9806	4.56455			2.10017	1.12009	1.96016	2.52021	0.140012		2.10173	1.90157	4.50371	1.90157	1.40115			2.69169	0.672922	12.1126
																						0	2.35469	7.06408	0	3.53204	0	15.2152	2.02869	10.6506	7.10042			0.420035	3.50029	2.10017	0.840069	0.420035		3.60297	3.40281	8.20677	1.10091	1.50124			2.01877	10.7668	6.72922
																						0	20.0149	0	10.5961	2.35469	1.01435	25.3586	10.1434	22.8228	7.10042			0.420035	1.68014	3.50029	5.60046	0.560046		0.700578	4.6038	6.00495	2.90239	5.20429			1.34584	9.42091	10.7668
																						1.17735	3.53204	40.0298	1.17735	21.1923	1.01435	10.6506	7.10042	13.6937	2.02869			0.700058	3.6403	1.40012	2.52021	0.560046		1.40115	0.900743	5.00413	1.80149	2.80231			1.34584	2.01877	4.03753
																						2.35469	4.70939	9.41878	7.06408	4.70939	4.56455	2.02869	12.6793	15.2152	1.01435			0.700058	4.06034	2.52021	1.82015	2.66022		3.60297	2.70223	5.80479	0.80066	1.60132			0.672922	4.03753	0.672922
																						0	5.88674	12.9508	0	3.53204	3.55021	23.3299	10.6506	1.01435	6.59324			0.280023	2.10017	1.40012	1.54013	1.12009		2.00165	6.70553	6.90569	8.30685	1.80149			1.34584	5.38338	2.69169
																						0	3.53204	1.17735	0	0	0	21.3012	16.7367	3.04304	2.53586			1.40012	1.82015	1.82015	1.68014	0.560046		1.20099	6.90569	6.40528	0.600495	1.10091			1.34584	9.42091	0.672922
																						1.17735	8.24143	0	0	5.88674	0.507173	22.3156	12.6793	2.02869	2.53586			0.700058	8.12067	2.80023	5.04042	0.980081		1.20099	4.50371	2.70223	1.50124	1.20099			1.34584	15.4772	7.40214
																						1.17735	34.1431	17.6602	0	4.70939	0	7.10042	6.59324	5.07173	0.507173			1.54013	2.3802	1.54013	0.700058	3.92032		0.900743	2.60215	8.30685	1.50124	1.40115			1.34584	2.69169	0.672922
																						0	9.41878	5.88674	5.88674	1.17735	4.56455	4.05738	1.52152	8.62193	2.53586			0.980081	3.6403	2.10017	1.96016	0.140012		1.10091	2.70223	2.60215	0.40033	1.50124			1.34584	9.42091	2.01877
																						1.17735	43.5618	8.24143	0	0	2.02869	19.7797	9.12911	7.60759	0.507173			1.40012	7.70064	4.34036	0.700058	4.90041		1.50124	2.40198	0.900743	4.70388	2.20181			0.672922	11.4397	2.01877
																						2.35469	23.5469	0	0	3.53204	0.507173	22.3156	2.02869	9.12911	4.56455			3.08026	6.16051	0.700058	0.560046	0.700058		1.50124	3.80314	3.70305	1.40115	2.40198			1.34584	5.38338	2.01877
																						2.35469	10.5961	3.53204	4.70939	0	1.01435	9.63628	9.63628	2.53586	0.507173			1.68014	2.94024	0.980081	1.40012	1.12009		1.30107	4.0033	7.40611	1.00083	0.500413			0.672922	8.07507	4.71046
																						0	5.88674	35.3204	0	0	0.507173	1.52152	14.2008	8.62193	0.507173			0.700058	1.40012	1.2601	0.420035	0.280023		1.20099	2.50206	5.30437	1.00083	5.50454			0.672922	4.71046	0.672922
																						0	9.41878	37.6751	0	1.17735	0.507173	28.9088	1.52152	16.7367	8.11476			1.2601	2.80023	2.24018	1.54013	0.700058		2.00165	1.60132	3.30272	1.20099	2.90239			0.672922	8.74799	2.01877
																						0	15.3055	1.17735	0	2.35469	2.02869	19.7797	21.3012	10.1434	2.53586			2.24018	2.10017	2.94024	4.20035	0.280023		0.600495	5.40446	2.80231	4.40363	0.200165			1.34584	4.71046	8.07507
																						0	11.7735	5.88674	2.35469	1.17735	0	10.1434	8.11476	2.02869	9.12911			1.2601	3.92032	2.24018	1.96016	0.420035		1.40115	4.50371	5.50454	1.20099	5.60462			1.34584	1.34584	0.672922
																						1.17735	52.9806	2.35469	0	4.70939	0.507173	27.8945	2.53586	0.507173	0			0.700058	0.700058	1.40012	3.22027	0.280023		1.20099	3.70305	4.90404	0.600495	1.50124			0.672922	4.71046	4.71046
																						0	21.1923	7.06408	0	1.17735	1.01435	23.3299	8.11476	15.7224	2.02869			0.700058	4.48037	0	2.3802	0.280023		1.00083	4.80396	5.90487	2.20181	0.600495			0	4.71046	0
																						0	7.06408	0	0	10.5961	0	6.08607	13.6937	7.60759	1.52152			0.420035	4.34036	2.10017	2.66022	0.280023		5.40446	5.10421	2.80231	2.00165	2.60215			0.672922	6.0563	1.34584
																						0	8.24143	18.8376	0	5.88674	2.53586	26.373	22.3156	4.56455	10.1434			2.94024	7.14059	2.24018	1.12009	0.560046		1.80149	2.00165	4.0033	1.7014	2.50206			0	11.4397	2.69169
																						0	17.6602	7.06408	0	1.17735	4.56455	15.2152	4.05738	5.5789	21.3012			0.700058	4.76039	2.3802	0.560046	0.420035		1.00083	0.600495	3.80314	2.80231	2.3019			1.34584	8.74799	1.34584
																						0	24.7243	2.35469	0	2.35469	0	8.11476	11.1578	7.60759	3.55021			1.12009	0.980081	1.2601	1.96016	0.140012		0.600495	7.40611	5.50454	0.900743	5.80479			2.69169	2.69169	2.01877
																						0	12.9508	38.8525	3.53204	0	1.52152	26.373	20.7941	11.665	0.507173			0.560046	7.56062	5.32044	1.96016	1.2601		3.70305	3.10256	7.20594	1.7014	0.600495			0	4.71046	1.34584
																						0	17.6602	3.53204	4.70939	11.7735	0	0.507173	11.665	1.52152	2.02869			2.10017	3.92032	4.06034	0.420035	0.980081		0.600495	1.90157	3.00248	0.900743	0.600495			0.672922	8.07507	0.672922
																						2.35469	2.35469	23.5469	2.35469	0	0.507173	2.02869	5.07173	11.665	0			0.280023	2.94024	0.560046	0.840069	0.140012		1.30107	4.0033	5.10421	1.80149	4.50371			0.672922	22.8794	5.38338
																						1.17735	23.5469	5.88674	0	0	0.507173	11.665	17.2439	12.1721	30.9375			1.12009	4.06034	2.24018	1.12009	1.96016		1.60132	6.20512	4.80396	1.60132	1.10091			0.672922	12.7855	1.34584
																						1.17735	17.6602	2.35469	1.17735	0	0.507173	16.7367	6.08607	20.2869	2.53586			0.140012	1.82015	4.90041	1.40012	1.68014		1.30107	3.50289	4.50371	1.40115	6.10503			0	10.0938	0.672922
																						1.17735	34.1431	3.53204	10.5961	1.17735	1.01435	15.7224	1.01435	2.53586	2.53586			0.560046	8.82073	3.92032	0.280023	0.980081		1.90157	2.10173	4.90404	1.90157	1.10091			0.672922	16.1501	0.672922
																						0	61.2221	8.24143	16.4829	7.06408	0.507173	17.2439	24.8515	1.52152	0			1.12009	3.78031	1.54013	2.66022	0.700058		1.60132	4.6038	2.00165	0.900743	1.7014			2.01877	4.71046	2.69169
																						0	35.3204	5.88674	0	25.9016	1.01435	17.2439	5.5789	27.3873	1.52152			1.68014	4.76039	1.12009	1.40012	2.3802		0.200165	1.50124	2.90239	1.50124	2.20181			0.672922	13.4584	2.01877
																						3.53204	41.2071	3.53204	0	1.17735	1.01435	7.60759	7.10042	0.507173	0			0.560046	5.18043	3.36028	0.980081	0.840069		0.500413	1.80149	8.40693	8.40693	2.50206			0	0	4.03753
																						0	23.5469	4.70939	1.17735	0	1.01435	7.10042	2.53586	1.01435	0			0.980081	4.48037	3.78031	4.62038	1.12009		0.600495	2.10173	4.50371	0.700578	1.90157			0	4.03753	1.34584
																						0	34.1431	83.5917	0	0	1.01435	5.07173	14.708	1.52152	3.55021			1.68014	2.24018	0.980081	1.96016	0.560046		1.7014	3.70305	3.70305	5.30437	2.10173			0.672922	8.07507	3.36461
																						0	12.9508	2.35469	5.88674	1.17735	0.507173	12.6793	25.3586	1.01435	0.507173			0.420035	8.82073	3.6403	2.94024	0.280023		0.700578	5.80479	3.30272	1.7014	2.40198			0.672922	4.71046	3.36461
																						0	9.41878	50.6259	0	2.35469	0	26.8802	4.56455	5.5789	1.52152			0.420035	0.700058	3.08026	0.840069	0.420035		0.700578	4.30355	5.10421	1.20099	2.00165			2.01877	2.69169	2.69169
																						0	27.079	3.53204	0	0	5.5789	22.3156	6.59324	11.665	0			0.700058	5.88049	1.40012	0.420035	2.52021		2.3019	1.80149	6.20512	4.0033	2.50206			0	9.42091	1.34584
																						0	43.5618	8.24143	2.35469	0	0.507173	9.63628	10.1434	0.507173	1.52152			0.280023	3.78031	0.700058	1.96016	1.2601		1.50124	3.00248	4.30355	1.80149	1.80149			4.03753	1.34584	1.34584
																						0	12.9508	3.53204	1.17735	0	1.01435	2.53586	13.1865	0.507173	1.01435			0.420035	9.52079	3.08026	0.840069	0.280023		1.10091	2.00165	4.6038	1.60132	5.40446			0.672922	10.0938	0.672922
																						0	5.88674	10.5961	1.17735	1.17735	2.02869	20.2869	16.7367	13.1865	6.59324			0.560046	3.22027	2.52021	0.560046	2.94024		1.60132	4.10338	1.80149	1.7014	2.60215			0	3.36461	2.69169
																						2.35469	7.06408	7.06408	1.17735	1.17735	3.04304	19.2726	0.507173	14.708	0.507173			2.10017	7.42061	1.40012	0.980081	2.10017		1.50124	3.70305	7.60627	2.90239	1.50124			1.34584	6.0563	4.03753
																						0	34.1431	20.0149	7.06408	0	0.507173	14.708	9.12911	2.02869	1.52152			1.2601	4.62038	1.2601	2.24018	0.420035		1.80149	4.10338	3.50289	1.90157	2.20181			0.672922	11.4397	0.672922
																						0	12.9508	23.5469	0	0	0	1.01435	3.04304	6.59324	1.01435			0.840069	2.3802	2.10017	3.08026	1.2601		0.200165	7.80644	2.00165	1.90157	1.50124			0	1.34584	4.71046
																						0	35.3204	67.1088	4.70939	3.53204	1.52152	26.373	3.04304	5.07173	1.01435			2.66022	4.90041	2.94024	1.54013	0.280023		1.00083	1.60132	2.00165	1.40115	1.00083			0.672922	8.74799	1.34584
																						0	3.53204	3.53204	0	1.17735	0.507173	3.55021	7.10042	16.2295	3.04304			1.68014	2.24018	1.40012	1.82015	0.420035		0.300248	2.80231	2.3019	2.10173	1.10091			0.672922	11.4397	1.34584
																						0	5.88674	30.611	1.17735	5.88674	0	6.08607	9.63628	1.01435	2.53586			1.12009	6.44053	3.6403	1.82015	2.24018		1.40115	1.90157	7.70635	2.80231	1.00083			0.672922	0.672922	1.34584
																						0	4.70939	4.70939	0	0	5.5789	20.2869	19.7797	8.62193	1.52152			2.94024	4.62038	3.08026	7.56062	0.420035		0.900743	1.30107	5.20429	2.20181	2.50206			0	10.7668	4.03753
																						0	45.9165	5.88674	3.53204	18.8376	0	16.7367	15.2152	4.05738	1.01435			0.560046	5.04042	1.54013	2.52021	1.40012		1.50124	3.20264	4.70388	1.60132	2.90239			1.34584	4.03753	0
																						0	11.7735	1.17735	1.17735	1.17735	0	12.6793	7.60759	2.02869	0			0.560046	1.54013	0.560046	0.980081	2.24018		0.700578	1.20099	1.20099	1.10091	0.900743			0.672922	11.4397	2.01877
																						0	37.6751	1.17735	2.35469	10.5961	0.507173	8.11476	5.07173	3.04304	1.01435			1.12009	7.14059	1.40012	1.12009	1.68014		1.10091	6.90569	4.30355	7.20594	7.70635			0.672922	0	1.34584
																						0	1.17735	3.53204	3.53204	0	0	13.6937	5.5789	2.53586	5.5789			0.980081	1.12009	3.50029	0.420035	0.840069		1.10091	2.80231	3.40281	4.50371	2.3019			0.672922	1.34584	0.672922
																						1.17735	32.9657	10.5961	8.24143	0	0	4.05738	14.708	1.01435	1.52152			1.2601	3.08026	2.10017	1.96016	1.68014		0.700578	5.30437	2.80231	1.00083	2.40198			0	6.72922	12.7855
																						5.88674	24.7243	2.35469	0	3.53204	1.52152	3.04304	8.62193	3.55021	1.01435			1.68014	6.16051	0.980081	1.40012	1.54013		1.7014	6.00495	4.40363	5.80479	0.500413			0.672922	2.01877	2.01877
																						1.17735	30.611	5.88674	1.17735	1.17735	0.507173	4.56455	14.2008	4.05738	3.04304			2.80023	3.08026	2.3802	0.840069	0.840069		1.80149	3.80314	2.50206	1.00083	1.40115			3.36461	9.42091	2.69169
																						0	3.53204	5.88674	4.70939	1.17735	3.04304	9.12911	18.7654	9.12911	0.507173			1.96016	3.78031	0.560046	6.86057	1.2601		1.80149	6.40528	2.90239	6.70553	1.90157			0.672922	4.03753	2.01877
																						0	8.24143	0	2.35469	1.17735	0.507173	13.1865	5.07173	2.53586	3.55021			0.280023	3.22027	1.96016	1.2601	0.280023		0.600495	2.90239	3.20264	1.7014	1.40115			0.672922	8.07507	14.1314
																						2.35469	29.4337	5.88674	7.06408	1.17735	0	10.6506	6.08607	4.56455	0.507173			0.420035	5.88049	1.96016	0.980081	1.40012		1.80149	4.50371	1.60132	1.40115	1.7014			0.672922	13.4584	12.7855
																						0	18.8376	5.88674	4.70939	1.17735	1.01435	14.2008	1.52152	6.59324	3.04304			1.54013	1.68014	3.36028	0.420035	0.560046		2.60215	5.60462	4.0033	6.50536	0.500413			1.34584	3.36461	2.69169
																						0	2.35469	0	3.53204	15.3055	0.507173	8.62193	6.08607	0.507173	19.2726			1.2601	1.40012	3.78031	1.12009	0.840069		0.40033	2.3019	5.10421	1.20099	1.7014			1.34584	2.01877	1.34584
																						1.17735	12.9508	2.35469	8.24143	1.17735	0.507173	3.55021	1.01435	0	2.53586			1.2601	5.46045	2.24018	1.68014	0.700058		0.40033	5.60462	7.70635	0.700578	2.00165			0.672922	0	3.36461
																						0	55.3353	3.53204	7.06408	0	0	11.1578	11.1578	1.01435	1.01435			8.68072	1.54013	1.54013	0.700058	1.54013		1.30107	1.20099	1.80149	1.40115	4.10338			1.34584	12.7855	7.40214
																						0	49.4486	4.70939	4.70939	9.41878	0	0	1.01435	8.62193	9.12911			0.140012	2.52021	1.82015	1.12009	1.68014		1.60132	5.10421	3.10256	2.90239	4.40363			0	1.34584	6.0563
																						0	17.6602	1.17735	8.24143	1.17735	0.507173	23.8371	15.7224	0	2.02869			0.420035	3.50029	3.22027	0.700058	1.96016		0.700578	6.3052	0.80066	3.50289	0.700578			0.672922	6.0563	2.69169
																						3.53204	18.8376	3.53204	0	0	7.10042	6.08607	4.56455	2.53586	2.02869			0.140012	4.90041	0.560046	1.40012	0.700058		2.10173	4.10338	6.20512	2.3019	5.60462			0.672922	0	12.7855
																						2.35469	29.4337	16.4829	0	3.53204	0	3.55021	16.7367	0	2.02869			1.2601	3.78031	0.840069	1.82015	0.840069		1.60132	7.10586	2.50206	2.00165	1.60132			0.672922	4.03753	10.7668
																						0	55.3353	3.53204	0	1.17735	0	6.08607	13.6937	0	0.507173			0	5.74047	2.24018	1.68014	1.40012		1.00083	0.600495	2.80231	4.50371	5.00413			0	12.1126	0.672922
																						3.53204	3.53204	1.17735	1.17735	0	0	2.53586	6.08607	4.56455	0.507173			0.700058	2.3802	0.980081	1.96016	0.700058		1.30107	5.90487	1.50124	5.7047	4.80396			0.672922	6.0563	1.34584
																						0	11.7735	17.6602	0	1.17735	1.01435	9.63628	11.665	24.8515	1.52152			2.3802	5.74047	3.92032	0.840069	0.840069		0.900743	1.10091	6.50536	1.50124	4.20347			1.34584	2.01877	7.40214
																						1.17735	7.06408	9.41878	0	3.53204	2.53586	4.05738	12.1721	15.7224	2.53586			0.840069	1.96016	0.560046	1.54013	0.980081		1.30107	3.00248	2.00165	5.10421	1.80149			0	4.71046	2.01877
																						0	4.70939	11.7735	0	11.7735	0.507173	2.02869	9.63628	1.01435	0.507173			0.560046	1.12009	5.32044	1.96016	0.980081		3.40281	4.10338	5.40446	3.30272	3.80314			2.01877	6.72922	4.71046
																						1.17735	4.70939	10.5961	7.06408	1.17735	0	9.12911	20.2869	1.01435	1.01435			0.420035	1.2601	5.18043	1.40012	0.700058		1.40115	1.7014	0.500413	2.00165	4.6038			0	2.69169	1.34584
																						1.17735	9.41878	8.24143	0	0	5.07173	5.07173	8.11476	3.04304	14.2008			0.700058	7.84065	4.90041	0.980081	0.700058		0.500413	1.30107	5.30437	3.80314	1.40115			1.34584	8.07507	4.03753
																						0	11.7735	0	3.53204	23.5469	0.507173	15.7224	2.02869	1.01435	0			1.68014	3.6403	3.50029	2.24018	1.54013		1.10091	3.30272	2.3019	2.20181	3.50289			0.672922	5.38338	3.36461
																						0	27.079	2.35469	3.53204	1.17735	0	9.12911	8.11476	3.04304	1.52152			1.12009	4.48037	0.980081	0.700058	0.980081		2.20181	5.40446	5.40446	1.60132	2.20181			0	4.71046	2.01877
																						3.53204	3.53204	4.70939	5.88674	1.17735	0.507173	24.3443	25.3586	9.63628	0			0.980081	2.94024	3.6403	1.12009	0.840069		1.00083	6.20512	4.6038	1.7014	4.0033			0.672922	4.71046	9.42091
																						0	14.1282	2.35469	1.17735	3.53204	0	7.60759	19.7797	0.507173	0.507173			0.560046	1.82015	1.54013	1.68014	1.54013		1.20099	2.3019	2.40198	2.00165	3.70305			2.01877	2.69169	1.34584
																						0	17.6602	8.24143	0	1.17735	0.507173	7.10042	14.708	16.2295	0.507173			0.420035	1.82015	3.22027	0.980081	1.12009		0.900743	4.6038	4.90404	6.00495	2.50206			4.71046	8.74799	0
																						2.35469	22.3696	5.88674	4.70939	3.53204	0	20.7941	11.665	2.02869	4.56455			0.700058	2.52021	1.2601	2.52021	0.280023		1.30107	5.10421	2.3019	1.40115	1.50124			0	4.03753	0.672922
																						0	5.88674	7.06408	1.17735	1.17735	1.52152	18.7654	1.01435	13.1865	1.01435			1.68014	2.3802	3.92032	0.560046	0.840069		0.80066	1.80149	1.60132	6.20512	2.80231			1.34584	0.672922	6.72922
																						0	0	5.88674	0	0	0	8.62193	18.2582	6.08607	2.02869			0	5.18043	0.420035	0.980081	0.980081		1.40115	3.40281	4.30355	1.50124	1.30107			0	7.40214	1.34584
																						1.17735	16.4829	8.24143	0	2.35469	0	15.2152	7.60759	6.08607	0.507173			1.12009	2.66022	4.48037	1.40012	0.420035		0.500413	2.20181	0.80066	5.7047	3.60297			0	2.69169	0.672922
																						0	21.1923	41.2071	1.17735	1.17735	1.52152	29.416	8.62193	18.2582	0			0.280023	0.700058	1.40012	3.6403	0.420035		0.300248	1.50124	0.40033	5.30437	2.3019			0.672922	0.672922	2.01877
																						0	21.1923	9.41878	2.35469	1.17735	0.507173	8.11476	7.10042	3.55021	1.01435			1.40012	2.66022	1.12009	0.420035	2.24018		0.80066	2.00165	0.300248	1.80149	2.60215			0.672922	1.34584	11.4397
																						0	22.3696	9.41878	0	1.17735	0	17.2439	6.08607	1.52152	18.2582			0.980081	2.52021	2.24018	2.3802	1.2601		1.60132	0.900743	4.0033	4.10338	1.50124			0.672922	4.03753	2.69169
																						1.17735	4.70939	7.06408	7.06408	3.53204	2.02869	13.1865	6.59324	9.12911	1.52152			1.82015	4.20035	2.80023	1.68014	0.700058		1.10091	2.60215	1.7014	1.7014	2.50206			1.34584	11.4397	11.4397
																						0	5.88674	3.53204	0	3.53204	0	25.8658	7.60759	0	0.507173			0.980081	2.94024	4.90041	0.980081	8.26068		1.10091	3.00248	2.20181	1.00083	5.90487			0.672922	7.40214	0.672922
																						0	30.611	1.17735	0	0	0.507173	9.63628	0	16.7367	0.507173			0.700058	5.18043	2.24018	0.700058	2.66022		0.80066	3.30272	5.20429	1.30107	2.60215			0.672922	8.07507	1.34584
																						3.53204	7.06408	0	3.53204	0	4.56455	11.1578	10.6506	6.08607	0			0.560046	3.22027	1.96016	0.700058	3.92032		0.80066	1.90157	1.80149	1.20099	4.20347			0.672922	2.69169	4.71046
																						0	9.41878	1.17735	1.17735	0	1.52152	6.08607	20.2869	8.62193	0			0.140012	1.40012	1.68014	1.12009	1.82015		0.500413	3.90322	5.50454	1.90157	4.20347			0.672922	5.38338	12.1126
																						0	24.7243	2.35469	14.1282	1.17735	1.01435	3.55021	15.7224	3.04304	0			1.12009	2.3802	0.980081	0.840069	1.12009		0.40033	2.90239	3.40281	3.20264	2.60215			0	12.1126	4.71046
																						5.88674	50.6259	1.17735	1.17735	3.53204	0	13.1865	16.2295	2.02869	8.11476			0.840069	1.96016	1.82015	4.48037	1.54013		0.80066	4.0033	3.10256	2.20181	6.60545			4.03753	12.7855	12.7855
																						1.17735	2.35469	4.70939	0	0	17.751	1.01435	4.05738	2.02869	0.507173			1.54013	1.68014	2.3802	3.92032	1.12009		1.00083	1.20099	1.60132	2.00165	4.40363			1.34584	11.4397	4.71046
																						0	35.3204	0	1.17735	0	0	35.5021	8.11476	2.53586	3.55021			2.10017	2.66022	1.82015	0.560046	1.96016		0.80066	4.40363	5.40446	2.60215	6.00495			2.01877	4.71046	1.34584
																						1.17735	2.35469	43.5618	0	36.4978	0.507173	8.11476	19.7797	1.52152	3.55021			0.420035	4.34036	4.76039	0.980081	2.24018		0.700578	5.20429	3.50289	1.10091	2.90239			5.38338	5.38338	1.34584
																						5.88674	2.35469	1.17735	1.17735	2.35469	0.507173	13.1865	17.2439	6.59324	5.5789			1.40012	5.46045	0.560046	2.3802	0.980081		0.700578	5.40446	5.40446	2.50206	4.80396			2.01877	5.38338	2.01877
																						1.17735	18.8376	7.06408	3.53204	2.35469	2.53586	31.4447	2.02869	9.12911	1.52152			2.94024	1.82015	1.68014	1.54013	1.68014		0.500413	2.3019	1.80149	0.80066	2.00165			1.34584	4.71046	3.36461
																						0	2.35469	1.17735	2.35469	0	0.507173	31.4447	16.2295	7.10042	1.01435			2.94024	1.68014	1.54013	7.84065	2.10017		0.500413	2.20181	2.00165	4.10338	5.7047			0.672922	6.0563	1.34584
																						0	1.17735	11.7735	12.9508	11.7735	1.52152	24.8515	8.11476	0	2.53586			1.12009	6.16051	1.96016	0.700058	0.560046		1.20099	4.20347	4.70388	1.20099	2.3019			0	0	0.672922
																						0	11.7735	20.0149	0	0	1.52152	14.2008	5.07173	4.05738	1.01435			1.82015	4.34036	0.840069	1.82015	2.10017		0.80066	0.80066	1.10091	1.60132	2.90239			2.01877	6.72922	4.71046
																						0	32.9657	10.5961	0	2.35469	0	7.10042	21.3012	1.52152	4.56455			1.54013	5.46045	1.96016	2.24018	0.140012		1.10091	1.20099	4.80396	1.00083	3.30272			3.36461	3.36461	8.74799
																						1.17735	12.9508	8.24143	1.17735	1.17735	7.10042	2.53586	2.53586	8.11476	23.3299			0.840069	4.06034	1.96016	1.54013	0.840069		1.7014	0.80066	2.3019	5.00413	3.90322			3.36461	0	1.34584
																						0	36.4978	4.70939	9.41878	10.5961	1.01435	5.5789	11.665	6.59324	3.04304			0.560046	7.56062	1.2601	2.24018	3.22027		0.600495	0.500413	7.00578	8.6071	3.40281			0	6.0563	9.42091
																						0	10.5961	2.35469	1.17735	2.35469	2.02869	13.6937	6.59324	3.55021	5.5789			1.96016	9.24076	2.52021	1.68014	2.52021		2.3019	1.90157	2.20181	1.80149	2.10173			0	6.0563	0
																						1.17735	9.41878	29.4337	0	0	0	19.2726	4.05738	2.02869	4.56455			0.420035	3.22027	1.68014	0.560046	1.40012		0.900743	3.20264	5.00413	1.50124	0.80066			0.672922	4.71046	14.1314
																						0	11.7735	11.7735	0	0	1.52152	22.3156	23.3299	14.708	3.04304			0.700058	5.18043	0.980081	1.68014	1.12009		0.700578	1.10091	4.6038	2.50206	1.00083			0.672922	4.03753	4.03753
																						1.17735	3.53204	18.8376	1.17735	0	0	24.8515	2.53586	0.507173	6.59324			0.560046	2.10017	1.54013	1.40012	2.24018		1.30107	4.70388	4.0033	5.50454	2.00165			4.03753	2.01877	5.38338
																						1.17735	12.9508	20.0149	0	7.06408	1.52152	17.751	9.63628	2.02869	4.56455			0.560046	2.52021	1.12009	0.700058	1.12009		1.10091	0.900743	2.00165	1.50124	1.90157			1.34584	2.01877	2.69169
																						1.17735	28.2563	38.8525	5.88674	0	0	7.10042	4.05738	0	2.53586			1.68014	2.24018	0.700058	2.10017	0.700058		2.10173	0.700578	8.0066	1.60132	2.40198			0.672922	8.74799	1.34584
																						1.17735	3.53204	12.9508	2.35469	1.17735	1.01435	13.1865	7.60759	11.665	0			0.280023	4.34036	4.20035	0.560046	0.840069		5.60462	0.500413	6.20512	1.60132	2.80231			3.36461	2.69169	4.71046
																						1.17735	5.88674	2.35469	0	0	1.52152	20.7941	27.8945	2.02869	0.507173			0.560046	2.94024	0.840069	0.280023	0.560046		2.20181	3.10256	3.10256	1.10091	3.30272			3.36461	3.36461	1.34584
																						1.17735	9.41878	10.5961	0	5.88674	1.52152	7.10042	13.6937	9.12911	2.02869			0.140012	4.20035	4.90041	0.700058	1.2601		1.90157	1.30107	3.50289	0.40033	3.40281			0.672922	2.01877	1.34584
																						4.70939	14.1282	2.35469	0	0	1.01435	3.55021	8.11476	3.55021	21.3012			0.280023	6.44053	2.3802	1.2601	1.96016		0.600495	2.20181	2.3019	2.20181	6.20512			2.01877	10.7668	2.69169
																						0	36.4978	9.41878	9.41878	3.53204	3.55021	12.1721	10.6506	0	1.52152			2.10017	5.32044	0.840069	0.980081	0.420035		0.40033	2.3019	7.10586	1.10091	1.60132			1.34584	10.7668	2.69169
																						0	5.88674	21.1923	5.88674	5.88674	12.6793	14.708	4.56455	3.04304	3.55021			0.840069	2.94024	1.96016	2.3802	0.140012		0.700578	1.20099	8.70718	2.3019	2.90239			0.672922	11.4397	5.38338
																						0	11.7735	3.53204	2.35469	0	9.12911	24.8515	10.1434	0	1.01435			0.280023	7.42061	1.54013	3.36028	0		1.00083	1.10091	3.30272	0.700578	4.40363			0.672922	5.38338	5.38338
																						0	14.1282	28.2563	0	1.17735	0.507173	10.1434	3.04304	0	1.01435			0.700058	8.96074	2.52021	0.560046	2.24018		1.40115	1.90157	5.10421	2.70223	2.00165			2.01877	12.1126	1.34584
																						0	29.4337	5.88674	0	2.35469	0	20.7941	18.7654	15.2152	5.07173			0.700058	6.0205	3.36028	2.94024	2.24018		0.40033	1.10091	8.0066	6.50536	6.70553			0.672922	6.72922	4.71046
																						1.17735	8.24143	29.4337	0	4.70939	0	16.2295	20.7941	2.53586	10.1434			1.54013	2.94024	1.96016	1.12009	2.80023		1.80149	0.300248	3.80314	1.00083	1.7014			0	12.1126	1.34584
																						0	12.9508	2.35469	1.17735	1.17735	0.507173	19.7797	15.7224	1.01435	0.507173			1.2601	8.12067	3.6403	0.420035	0.700058		1.60132	2.20181	4.50371	1.40115	1.90157			1.34584	1.34584	1.34584
																						1.17735	12.9508	3.53204	0	1.17735	2.02869	12.1721	10.6506	0.507173	4.05738			0.140012	1.2601	2.3802	0.980081	1.82015		1.40115	0.700578	4.10338	1.80149	2.80231			2.01877	4.03753	8.74799
																						2.35469	24.7243	0	0	0	0.507173	25.8658	0	13.6937	4.56455			4.90041	5.04042	1.96016	1.2601	0.980081		0.700578	1.10091	2.10173	1.40115	2.70223			1.34584	3.36461	2.01877
																						1.17735	14.1282	20.0149	0	1.17735	4.05738	24.8515	11.665	1.01435	0.507173			0.700058	1.82015	0.560046	0.560046	0.140012		0.600495	2.40198	4.6038	2.60215	3.30272			0.672922	9.42091	1.34584
																						3.53204	34.1431	45.9165	1.17735	1.17735	0	22.3156	6.59324	6.59324	2.02869			1.12009	3.78031	6.16051	1.54013	2.52021		1.30107	3.20264	2.10173	1.90157	4.0033			0.672922	3.36461	4.03753
																						1.17735	4.70939	20.0149	1.17735	1.17735	2.02869	18.7654	8.11476	1.01435	3.55021			1.2601	2.80023	1.54013	2.10017	1.12009		5.20429	0.900743	2.50206	1.00083	3.00248			1.34584	5.38338	5.38338
																						0	31.7884	3.53204	0	1.17735	1.52152	6.08607	13.1865	3.04304	1.52152			0.840069	4.06034	1.54013	1.2601	1.12009		0.80066	2.3019	3.30272	0.80066	5.60462			1.34584	2.01877	2.69169
																						0	10.5961	12.9508	0	3.53204	3.55021	22.8228	17.2439	26.8802	0			1.40012	11.0609	1.54013	0.140012	1.40012		0.600495	1.40115	2.00165	1.7014	1.80149			0.672922	14.8043	2.01877
																						2.35469	7.06408	8.24143	1.17735	1.17735	0	34.9949	12.6793	3.04304	0			1.2601	4.34036	0.840069	0.700058	1.96016		1.90157	1.20099	9.20759	2.20181	3.80314			0.672922	4.71046	4.71046
																						0	58.8674	1.17735	4.70939	12.9508	0.507173	24.8515	25.3586	0.507173	1.52152			0.700058	6.86057	2.10017	0.840069	0.700058		0.600495	4.20347	2.50206	1.20099	1.50124			3.36461	4.71046	0.672922
																						1.17735	15.3055	2.35469	0	0	0.507173	22.8228	13.1865	11.1578	7.10042			0.700058	1.2601	0.980081	0.140012	0.280023		0.900743	1.60132	8.50701	2.00165	4.70388			0.672922	10.0938	13.4584
																						0	30.611	1.17735	1.17735	0	0	2.02869	6.59324	1.52152	21.8084			1.82015	9.10075	0.840069	1.40012	0.840069		0.900743	3.10256	2.20181	0.900743	4.10338			0.672922	9.42091	8.07507
																						1.17735	7.06408	3.53204	2.35469	2.35469	0	17.751	12.6793	0	2.02869			1.54013	5.88049	1.2601	5.88049	0.420035		2.10173	0.40033	3.40281	0.100083	1.50124			1.34584	5.38338	0.672922
																						0	14.1282	2.35469	0	1.17735	1.01435	16.7367	8.62193	2.53586	7.10042			0.560046	6.86057	1.40012	1.54013	1.40012		4.0033	1.00083	1.80149	0.100083	2.40198			1.34584	4.03753	3.36461
																						2.35469	9.41878	3.53204	0	0	1.01435	5.5789	21.3012	2.02869	4.05738			0.420035	3.50029	2.80023	2.52021	1.2601		0.500413	2.20181	2.60215	5.90487	3.30272			0	10.7668	0.672922
																						0	1.17735	25.9016	1.17735	2.35469	9.12911	21.3012	18.2582	1.52152	1.52152			0.980081	8.26068	0.980081	1.12009	1.96016		0.40033	3.10256	5.7047	2.10173	2.50206			0	6.72922	3.36461
																						0	16.4829	1.17735	1.17735	3.53204	1.52152	4.05738	4.05738	0	0			2.66022	1.68014	4.48037	1.82015	0.140012		1.10091	5.10421	4.90404	0.900743	3.10256			1.34584	2.01877	8.74799
																						1.17735	16.4829	35.3204	1.17735	0	2.53586	9.12911	4.05738	9.63628	1.52152			1.2601	2.80023	2.52021	0.280023	2.80023		0.900743	3.60297	7.70635	4.40363	2.10173			1.34584	13.4584	0.672922
																						0	15.3055	2.35469	17.6602	2.35469	0	5.07173	18.7654	6.08607	25.8658			0.980081	2.66022	3.22027	1.2601	1.96016		1.20099	4.10338	1.60132	1.80149	4.80396			2.01877	5.38338	0.672922
																						2.35469	49.4486	0	0	3.53204	0	14.708	21.3012	4.56455	11.1578			0.980081	7.00058	0.700058	0.280023	2.3802		1.10091	2.50206	3.30272	0.40033	2.80231			0.672922	8.07507	2.69169
																						0	16.4829	9.41878	2.35469	3.53204	0	10.1434	19.2726	9.63628	0			0.560046	5.74047	1.82015	1.40012	2.3802		1.80149	5.50454	6.50536	2.20181	4.10338			2.01877	11.4397	4.71046
																						0	38.8525	40.0298	5.88674	3.53204	1.01435	23.3299	11.665	11.665	1.52152			0.840069	6.16051	3.08026	0.140012	4.34036		0.700578	2.3019	7.50619	0.80066	2.00165			2.01877	5.38338	2.69169
																						3.53204	4.70939	7.06408	1.17735	2.35469	0.507173	5.07173	11.665	4.05738	1.52152			1.40012	2.94024	1.96016	1.40012	0.700058		0.600495	1.50124	2.40198	2.60215	1.90157			0	9.42091	5.38338
																						0	18.8376	1.17735	0	0	0.507173	12.6793	3.55021	0.507173	0			1.12009	3.6403	1.96016	1.68014	0.420035		1.10091	1.20099	6.80561	1.80149	2.00165			0	6.72922	12.1126
																						1.17735	3.53204	7.06408	0	1.17735	1.52152	14.708	13.1865	0.507173	10.6506			1.82015	2.52021	1.68014	1.2601	0.140012		1.50124	4.0033	6.50536	0.40033	2.50206			1.34584	7.40214	6.72922
																						0	24.7243	3.53204	2.35469	11.7735	0	19.2726	3.55021	0	2.53586			0.560046	0.840069	6.44053	1.96016	0.980081		0.700578	5.00413	4.6038	2.70223	4.10338			0.672922	8.74799	10.0938
																						0	3.53204	5.88674	2.35469	0	0	3.55021	4.56455	2.53586	1.01435			1.40012	6.0205	0.840069	1.40012	0.980081		0.80066	6.70553	7.20594	3.50289	2.00165			2.01877	0.672922	2.69169
																						4.70939	15.3055	0	1.17735	0	0.507173	6.59324	13.1865	5.5789	1.52152			0.280023	4.90041	1.68014	1.82015	0.420035		1.60132	5.40446	9.30767	4.20347	1.80149			1.34584	8.74799	2.69169
																						0	18.8376	17.6602	0	1.17735	0	30.9375	19.2726	1.52152	1.01435			1.40012	6.16051	1.68014	1.12009	0.140012		1.00083	2.50206	8.30685	6.10503	2.90239			1.34584	6.0563	2.01877
																						0	3.53204	4.70939	0	0	0	18.7654	15.2152	13.1865	1.01435			0.980081	0.420035	2.94024	0	0.560046		1.30107	4.50371	1.30107	1.20099	1.60132			6.72922	10.7668	2.01877
																						0	11.7735	5.88674	1.17735	4.70939	0	9.63628	6.59324	0	0.507173			0.840069	7.00058	0.280023	3.78031	2.10017		1.80149	2.40198	8.0066	0.700578	4.50371			0.672922	19.5147	10.7668
																						0	25.9016	3.53204	0	4.70939	2.02869	25.3586	4.05738	4.05738	3.55021			1.40012	1.96016	0.980081	0.420035	0.700058		1.60132	1.80149	3.20264	2.90239	3.00248			1.34584	4.71046	7.40214
																						0	16.4829	5.88674	0	0	0.507173	1.52152	10.6506	0.507173	28.4017			0.280023	3.08026	1.12009	2.10017	1.2601		0.700578	2.90239	2.3019	1.90157	2.10173			1.34584	18.1689	4.71046
																						0	0	1.17735	1.17735	7.06408	0.507173	10.6506	10.1434	7.10042	0.507173			4.20035	7.00058	3.22027	2.94024	0.140012		0.900743	1.80149	3.10256	4.10338	6.50536			0.672922	2.01877	8.74799
																						0	20.0149	10.5961	1.17735	1.17735	2.02869	23.8371	13.1865	1.52152	30.4304			0.420035	1.82015	1.40012	1.2601	0.560046		0.900743	5.60462	1.50124	3.90322	4.50371			0.672922	8.07507	4.03753
																						0	14.1282	1.17735	2.35469	1.17735	0.507173	15.2152	18.2582	0	5.07173			0.840069	6.72056	0.560046	1.96016	0.420035		0.500413	1.90157	2.00165	1.00083	1.00083			1.34584	10.0938	2.01877
																						3.53204	43.5618	7.06408	3.53204	0	0	22.3156	26.373	6.08607	1.52152			2.52021	3.08026	3.92032	2.94024	2.10017		1.30107	5.40446	3.40281	3.50289	1.60132			2.01877	2.01877	2.69169
																						5.88674	5.88674	3.53204	1.17735	7.06408	2.53586	10.1434	9.63628	0.507173	10.1434			1.82015	4.34036	4.20035	2.3802	0.280023		1.50124	4.70388	3.20264	7.90652	1.30107			0.672922	9.42091	2.01877
																						0	2.35469	5.88674	5.88674	1.17735	1.01435	26.8802	18.2582	0	6.59324			1.2601	4.76039	1.82015	1.12009	0.980081		1.20099	4.10338	2.50206	2.3019	1.40115			0.672922	4.71046	0.672922
																						0	29.4337	9.41878	1.17735	0	6.08607	5.5789	15.7224	5.07173	3.04304			0.980081	4.20035	2.24018	1.54013	0		1.10091	4.6038	2.80231	0.600495	1.90157			0.672922	4.71046	0
																						1.17735	30.611	4.70939	1.17735	3.53204	0.507173	36.0093	23.3299	0	2.02869			0.560046	7.00058	3.92032	1.2601	1.2601		0.900743	7.60627	2.00165	5.30437	1.90157			0	6.72922	8.07507
																						0	49.4486	4.70939	1.17735	0	1.52152	16.7367	10.6506	1.52152	0.507173			2.3802	2.80023	1.2601	2.52021	1.68014		0.900743	2.10173	2.60215	1.00083	3.60297			0.672922	14.1314	9.42091
																						1.17735	16.4829	12.9508	3.53204	31.7884	0.507173	14.2008	2.02869	11.665	16.7367			1.2601	9.52079	1.68014	1.54013	0.560046		0.700578	3.60297	5.30437	1.60132	2.40198			0	2.01877	0.672922
																						0	21.1923	4.70939	0	2.35469	0.507173	7.10042	18.2582	1.01435	5.5789			0.980081	5.04042	2.3802	0.840069	0.420035		0.80066	6.80561	2.00165	4.20347	2.20181			2.01877	6.0563	0
																						0	11.7735	12.9508	9.41878	0	1.01435	8.62193	16.2295	1.52152	2.02869			4.06034	8.54071	2.3802	1.40012	0.560046		0.600495	3.70305	2.50206	1.80149	1.80149			0.672922	0.672922	4.71046
																						2.35469	17.6602	0	3.53204	11.7735	0	22.3156	12.6793	1.01435	0.507173			0.840069	6.16051	2.3802	1.40012	1.40012		0.900743	2.70223	3.50289	1.00083	1.60132			4.03753	8.07507	1.34584
																						0	11.7735	7.06408	0	2.35469	1.52152	27.3873	9.12911	11.665	1.01435			1.40012	6.44053	1.2601	1.40012	0.980081		2.00165	6.20512	3.50289	6.80561	4.30355			2.01877	8.74799	6.0563
																						2.35469	30.611	5.88674	2.35469	0	0	23.8371	21.3012	7.10042	15.7224			1.2601	3.50029	0.560046	2.66022	4.20035		1.50124	4.6038	4.10338	3.50289	0.80066			0	8.07507	12.1126
																						3.53204	43.5618	4.70939	8.24143	1.17735	0	12.1721	19.2726	0	1.52152			0.840069	3.78031	0.700058	0.700058	0.560046		0.900743	8.0066	2.00165	2.90239	5.7047			1.34584	8.74799	1.34584
																						0	16.4829	3.53204	0	4.70939	0	18.7654	4.05738	2.02869	0.507173			2.10017	5.32044	0.840069	2.66022	0		2.80231	7.10586	1.10091	1.7014	5.80479			2.69169	7.40214	8.07507
																						0	29.4337	11.7735	0	1.17735	0.507173	3.04304	6.59324	1.01435	16.7367			1.40012	2.94024	0.840069	1.12009	1.82015		1.50124	1.80149	6.20512	1.10091	5.10421			0.672922	8.74799	7.40214
																						1.17735	12.9508	24.7243	1.17735	0	3.04304	22.8228	16.7367	1.01435	13.6937			0.420035	6.44053	0.700058	0.420035	1.40012		1.60132	5.80479	4.10338	1.30107	2.20181			0	1.34584	6.0563
																						1.17735	8.24143	41.2071	1.17735	5.88674	1.52152	2.53586	10.1434	4.05738	1.52152			3.22027	0	1.54013	3.36028	1.12009		2.70223	2.60215	0.300248	1.40115	4.20347			3.36461	6.0563	0.672922
																						0	3.53204	2.35469	2.35469	2.35469	0.507173	21.8084	10.1434	2.53586	6.59324			0.560046	1.68014	1.96016	0.560046	1.12009		0.80066	1.30107	4.10338	3.80314	3.10256			1.34584	2.69169	0.672922
																						0	4.70939	4.70939	1.17735	1.17735	1.52152	14.708	4.56455	0.507173	7.60759			0.840069	5.04042	0.560046	0.560046	1.68014		0.80066	3.40281	3.30272	6.10503	2.20181			0.672922	10.0938	2.69169
																						2.35469	4.70939	4.70939	2.35469	0	1.01435	22.8228	12.1721	1.52152	20.7941			0.980081	2.94024	1.2601	0.840069	1.68014		2.40198	2.90239	2.20181	0.700578	5.7047			2.01877	5.38338	16.8231
																						0	5.88674	0	17.6602	3.53204	2.53586	14.2008	7.10042	2.53586	17.2439			0.980081	2.3802	1.2601	0.140012	1.54013		0.700578	3.50289	3.60297	4.0033	4.10338			0.672922	2.69169	1.34584
																						0	4.70939	35.3204	0	1.17735	0	36.0093	16.7367	0	2.02869			0.700058	6.0205	0.700058	2.24018	2.24018		1.50124	4.70388	0.700578	1.40115	6.10503			0.672922	5.38338	2.01877
																						0	2.35469	30.611	0	2.35469	0	3.55021	11.665	10.1434	2.02869			0.700058	6.86057	1.12009	1.2601	3.08026		1.80149	2.70223	1.10091	2.80231	2.70223			2.69169	2.69169	0
																						1.17735	10.5961	7.06408	0	1.17735	0.507173	23.3299	5.07173	6.59324	0.507173			0.980081	7.84065	1.82015	1.40012	0.280023		1.10091	2.60215	1.30107	0.600495	3.90322			0	2.69169	3.36461
																						0	5.88674	38.8525	0	1.17735	1.52152	19.7797	13.1865	3.04304	1.01435			0.840069	7.70064	0.840069	2.24018	1.54013		2.70223	0.700578	3.00248	2.90239	2.40198			0.672922	0	2.01877
																						1.17735	9.41878	2.35469	2.35469	1.17735	2.53586	12.1721	8.11476	1.01435	9.12911			1.54013	5.46045	1.96016	1.40012	1.96016		1.00083	3.30272	2.00165	1.40115	3.40281			0.672922	6.0563	1.34584
																						0	11.7735	38.8525	2.35469	0	0	16.2295	10.6506	1.52152	0.507173			0.840069	4.48037	1.96016	1.2601	0.140012		0.80066	2.40198	3.40281	4.20347	2.20181			2.69169	6.0563	4.71046
																						0	22.3696	2.35469	1.17735	9.41878	0	5.07173	19.2726	3.04304	0			1.40012	9.80081	1.68014	0.560046	0.840069		2.60215	6.00495	2.60215	6.90569	5.60462			2.01877	0.672922	5.38338
																						2.35469	17.6602	0	1.17735	0	0.507173	7.10042	3.55021	2.02869	2.02869			2.52021	11.901	3.22027	1.2601	0.700058		1.40115	2.80231	6.3052	3.30272	3.80314			0.672922	6.72922	2.01877
																						0	1.17735	4.70939	2.35469	2.35469	1.01435	1.01435	5.5789	1.52152	0.507173			0.700058	5.32044	1.2601	0.840069	1.2601		1.50124	3.00248	2.90239	1.50124	2.80231			2.01877	10.7668	3.36461
																						1.17735	7.06408	1.17735	1.17735	11.7735	0.507173	1.52152	6.59324	1.52152	0.507173			0.280023	2.10017	0.700058	1.82015	0.420035		0.700578	3.40281	9.90817	7.30602	1.7014			0	8.74799	2.69169
																						2.35469	31.7884	5.88674	1.17735	8.24143	0	5.07173	19.2726	11.665	2.53586			3.78031	2.10017	0.420035	1.40012	0.840069		1.30107	3.30272	2.10173	1.50124	1.50124			0	4.71046	2.69169
																						0	1.17735	3.53204	1.17735	2.35469	1.52152	11.1578	18.7654	1.01435	0.507173			1.40012	2.24018	0.560046	1.96016	0.700058		0.80066	2.90239	2.00165	2.00165	1.50124			0	2.01877	2.01877
																						4.70939	20.0149	4.70939	7.06408	2.35469	0	11.1578	14.2008	2.02869	2.02869			0.700058	4.62038	7.70064	0.980081	1.96016		0.600495	2.50206	4.40363	1.20099	1.40115			0	7.40214	1.34584
																						1.17735	27.079	5.88674	3.53204	1.17735	0.507173	7.60759	12.1721	0.507173	0.507173			0.840069	4.62038	2.66022	2.24018	0.700058		1.20099	2.80231	3.50289	0.600495	3.40281			1.34584	12.1126	10.7668
																						0	31.7884	0	1.17735	5.88674	0.507173	11.665	13.6937	10.1434	12.6793			0.840069	4.90041	1.54013	0.700058	1.96016		1.80149	5.30437	4.6038	1.10091	1.7014			2.01877	9.42091	0
																						0	36.4978	5.88674	1.17735	11.7735	5.07173	2.53586	9.63628	4.05738	3.04304			1.2601	0.980081	3.50029	1.68014	1.40012		0.900743	2.40198	2.50206	1.30107	2.10173			1.34584	0.672922	2.01877
																						1.17735	11.7735	5.88674	7.06408	4.70939	0.507173	5.07173	13.1865	10.1434	1.01435			1.96016	6.0205	1.68014	0.700058	1.54013		0.600495	2.10173	2.50206	5.90487	3.40281			1.34584	2.69169	2.01877
																						0	18.8376	14.1282	2.35469	2.35469	0	0.507173	1.52152	4.05738	0			0.840069	2.24018	1.40012	1.12009	1.68014		0.700578	3.90322	2.10173	2.10173	2.70223			0.672922	6.72922	4.03753
																						0	7.06408	11.7735	0	11.7735	1.52152	3.04304	26.8802	1.52152	2.53586			3.08026	3.22027	1.96016	1.68014	3.08026		0.700578	2.70223	3.20264	1.40115	4.80396			0	0.672922	16.1501
																						0	43.5618	15.3055	0	0	3.04304	8.62193	14.708	9.12911	0.507173			0.700058	8.82073	1.68014	2.52021	1.12009		1.20099	3.60297	0.40033	2.90239	1.50124			0	2.01877	2.01877
																						0	42.3845	10.5961	1.17735	1.17735	0	4.05738	4.05738	0.507173	3.04304			0.420035	6.30052	2.24018	0.980081	1.68014		1.10091	4.10338	2.00165	0.900743	5.40446			0	4.71046	0
																						2.35469	4.70939	45.9165	0	3.53204	0	15.2152	2.02869	6.08607	3.04304			2.10017	2.66022	1.82015	2.24018	3.50029		1.00083	5.20429	5.80479	1.80149	4.50371			0	1.34584	4.71046
																						0	7.06408	5.88674	8.24143	3.53204	5.5789	21.8084	1.52152	3.55021	1.01435			0.420035	1.54013	2.52021	1.54013	1.82015		1.30107	2.90239	6.3052	1.20099	6.3052			0.672922	2.01877	0
																						3.53204	0	11.7735	9.41878	32.9657	1.01435	0	28.9088	8.62193	7.10042			0.840069	9.38077	2.80023	2.66022	1.68014		2.70223	4.10338	1.20099	2.80231	1.7014			1.34584	6.0563	2.69169
																						3.53204	14.1282	3.53204	1.17735	5.88674	1.01435	14.2008	5.5789	0	0.507173			0.840069	6.30052	1.54013	1.12009	0.560046		1.50124	2.40198	4.40363	2.20181	6.90569			0.672922	24.8981	5.38338
																						1.17735	52.9806	14.1282	1.17735	2.35469	2.02869	8.62193	13.1865	5.07173	14.708			0.980081	2.66022	0.280023	0.560046	0.700058		1.40115	3.80314	1.50124	1.00083	5.90487			0	5.38338	5.38338
																						1.17735	34.1431	5.88674	1.17735	11.7735	2.02869	12.6793	2.53586	0.507173	3.04304			1.82015	5.04042	3.6403	1.68014	3.22027		1.7014	4.50371	3.50289	1.30107	3.10256			0	9.42091	2.69169
																						5.88674	23.5469	1.17735	4.70939	0	0.507173	6.59324	11.665	0.507173	0			0.840069	7.56062	1.12009	7.98066	0.840069		2.20181	3.20264	13.1108	0.300248	3.60297			1.34584	3.36461	7.40214
																						0	22.3696	2.35469	3.53204	4.70939	0	14.2008	12.6793	3.55021	12.1721			0.980081	3.78031	0.280023	1.54013	1.2601		1.30107	1.90157	7.40611	2.60215	2.60215			0.672922	12.7855	1.34584
																						1.17735	14.1282	3.53204	2.35469	28.2563	0	3.04304	5.07173	10.6506	4.56455			0.700058	4.48037	2.10017	0.280023	1.68014		1.60132	1.90157	1.80149	2.60215	3.30272			0.672922	0.672922	1.34584
																						0	9.41878	2.35469	2.35469	8.24143	0	12.6793	11.665	5.07173	0.507173			0.560046	5.18043	1.96016	1.12009	1.96016		2.40198	4.0033	3.60297	1.00083	1.60132			1.34584	4.03753	1.34584
																						1.17735	10.5961	2.35469	4.70939	1.17735	1.52152	4.05738	5.5789	1.01435	9.63628			1.2601	2.3802	1.2601	1.96016	1.12009		3.00248	3.70305	4.90404	1.10091	3.40281			0	0	2.69169
																						7.06408	47.0939	3.53204	0	1.17735	2.53586	0	11.665	14.708	2.02869			1.40012	4.76039	1.54013	7.42061	0.140012		1.40115	3.60297	5.00413	1.10091	2.90239			0	6.72922	6.0563
																						1.17735	47.0939	0	3.53204	0	1.52152	24.3443	12.1721	15.7224	1.01435			0.560046	5.46045	0.840069	1.82015	0.560046		2.3019	3.10256	2.00165	1.20099	4.30355			0.672922	10.0938	5.38338
																						0	2.35469	11.7735	3.53204	4.70939	0.507173	5.5789	3.55021	1.01435	17.2439			1.40012	6.44053	2.66022	2.66022	1.2601		1.50124	1.7014	6.60545	1.20099	3.30272			0.672922	6.72922	6.0563
																						2.35469	36.4978	20.0149	0	2.35469	6.59324	8.11476	11.665	6.08607	0			0.980081	3.78031	0.980081	1.54013	1.40012		1.90157	0.40033	5.20429	1.10091	2.60215			0.672922	3.36461	2.69169
																						2.35469	12.9508	0	11.7735	0	0	19.2726	15.2152	1.01435	1.01435			0.280023	0.700058	1.40012	0.700058	1.54013		1.40115	4.20347	5.10421	3.80314	2.3019			0.672922	6.0563	1.34584
																						0	15.3055	0	1.17735	1.17735	0.507173	23.3299	24.8515	2.53586	13.6937			1.96016	7.84065	1.82015	1.40012	1.40012		2.20181	1.50124	6.60545	1.50124	3.20264			0.672922	11.4397	0.672922
																						2.35469	22.3696	17.6602	1.17735	3.53204	3.55021	17.2439	2.02869	1.01435	0.507173			1.12009	0.700058	5.88049	1.68014	1.12009		3.30272	1.90157	2.80231	1.00083	5.80479			0.672922	11.4397	4.71046
																						1.17735	20.0149	15.3055	1.17735	0	4.05738	1.01435	7.10042	0.507173	11.665			1.54013	4.06034	1.2601	4.34036	1.96016		2.40198	2.00165	3.90322	3.00248	5.10421			0	14.1314	0.672922
																						1.17735	17.6602	1.17735	1.17735	0	1.01435	12.1721	0	0	4.05738			0.560046	3.36028	2.66022	0.700058	1.54013		2.20181	3.90322	2.50206	2.90239	3.10256			0	6.72922	9.42091
																						0	24.7243	2.35469	0	5.88674	0	5.5789	17.2439	0	2.02869			1.40012	2.10017	4.48037	1.2601	0.700058		1.80149	4.90404	4.30355	2.00165	3.40281			1.34584	2.69169	7.40214
																						0	44.7392	11.7735	0	3.53204	0.507173	15.7224	2.53586	2.02869	4.05738			1.54013	1.40012	0.840069	1.40012	0.700058		1.40115	2.90239	1.90157	0.700578	3.90322			0	2.01877	6.0563
																						2.35469	3.53204	0	1.17735	4.70939	0.507173	25.3586	3.55021	2.02869	4.56455			0.980081	3.92032	1.82015	2.24018	0.980081		1.50124	3.70305	3.10256	2.3019	5.30437			0.672922	0	2.01877
																						0	5.88674	2.35469	2.35469	2.35469	1.52152	23.3299	3.04304	1.01435	0			0.980081	2.10017	2.94024	2.10017	0.980081		1.7014	2.00165	3.00248	2.3019	3.00248			1.34584	6.72922	1.34584
																						0	1.17735	1.17735	1.17735	2.35469	1.52152	13.6937	18.7654	0	3.55021			1.82015	2.10017	1.54013	0.840069	0.420035		1.60132	2.80231	11.1092	1.30107	3.30272			0	9.42091	1.34584
																						3.53204	1.17735	54.158	7.06408	57.69	0.507173	2.02869	1.01435	3.55021	2.02869			1.54013	7.84065	2.66022	1.68014	2.52021		1.60132	1.20099	3.00248	0.200165	2.20181			0	9.42091	3.36461
																						4.70939	8.24143	1.17735	0	8.24143	5.5789	15.7224	15.7224	2.02869	0			0.980081	4.48037	1.96016	1.82015	0.980081		1.60132	4.0033	2.20181	4.90404	2.20181			1.34584	6.0563	4.71046
																						1.17735	5.88674	9.41878	1.17735	0	5.07173	0	2.53586	8.11476	4.05738			1.40012	2.94024	5.46045	1.82015	0.980081		1.30107	2.00165	7.80644	4.90404	1.60132			0.672922	7.40214	1.34584
																						0	11.7735	0	1.17735	1.17735	0.507173	14.2008	14.708	0	4.05738			0.420035	2.52021	2.80023	1.2601	0.980081		1.30107	3.00248	2.20181	5.7047	3.60297			2.01877	5.38338	6.72922
																						0	21.1923	7.06408	2.35469	8.24143	1.01435	11.1578	6.59324	2.53586	21.3012			0.840069	4.20035	1.40012	1.68014	0.140012		1.00083	2.80231	6.10503	7.40611	2.40198			0.672922	4.03753	13.4584
																						8.24143	16.4829	23.5469	7.06408	1.17735	7.60759	3.55021	14.708	1.01435	3.55021			0.840069	1.82015	0.700058	0.280023	0.980081		1.90157	4.50371	2.70223	1.90157	2.00165			2.69169	4.03753	4.03753
																						0	2.35469	2.35469	0	0	0.507173	20.7941	13.1865	3.55021	0			0.840069	5.46045	1.2601	1.82015	1.40012		2.00165	1.80149	7.90652	3.80314	1.60132			0	0	1.34584
																						2.35469	4.70939	1.17735	2.35469	4.70939	5.07173	7.10042	2.02869	0	5.5789			1.54013	1.96016	1.54013	1.96016	0.980081		0.900743	6.80561	6.20512	1.00083	1.00083			0	4.03753	4.03753
																						0	2.35469	3.53204	21.1923	15.3055	1.52152	5.07173	11.665	3.55021	0			0.420035	3.78031	1.12009	0.980081	1.68014		1.50124	2.00165	1.80149	1.40115	0.200165			2.01877	6.72922	6.0563
																						0	0	0	3.53204	18.8376	0	12.1721	4.05738	1.52152	0.507173			0.980081	4.06034	3.6403	2.66022	1.40012		0.700578	3.30272	2.70223	0.900743	2.10173			2.01877	6.0563	1.34584
																						1.17735	25.9016	24.7243	1.17735	2.35469	0	19.7797	0.507173	1.52152	0.507173			0.420035	3.6403	0.700058	2.10017	2.10017		0.600495	4.40363	3.90322	1.60132	0.80066			0	4.03753	5.38338
																						0	1.17735	1.17735	1.17735	0	1.01435	24.3443	16.2295	2.53586	2.02869			1.82015	3.50029	2.52021	2.52021	1.54013		1.30107	1.30107	5.80479	1.7014	0			0	2.01877	4.03753
																						0	9.41878	7.06408	4.70939	0	1.01435	13.6937	0.507173	4.05738	3.04304			1.40012	2.52021	0.700058	3.08026	1.40012		1.50124	2.90239	8.10668	4.70388	0.300248			0.672922	1.34584	2.01877
																						8.24143	14.1282	12.9508	0	1.17735	0	2.53586	1.52152	5.5789	7.10042			1.68014	7.14059	0.420035	1.2601	1.40012		1.30107	2.80231	2.20181	3.70305	0			1.34584	1.34584	2.01877
																						0	16.4829	0	0	1.17735	0.507173	11.665	2.02869	0.507173	1.01435			0.980081	4.06034	1.54013	0.560046	0.420035		0.80066	4.0033	4.80396	1.50124	0.200165			2.01877	2.01877	12.7855
																						0	27.079	4.70939	0	2.35469	0	18.7654	9.63628	4.56455	13.6937			0.980081	6.72056	3.36028	11.761	0.700058		1.50124	2.80231	1.90157	1.50124	1.20099			3.36461	1.34584	4.71046
																						3.53204	14.1282	3.53204	8.24143	1.17735	0	13.6937	2.02869	1.01435	6.59324			0.420035	7.00058	0.700058	0.140012	0.700058		0.300248	3.40281	4.80396	1.40115	0.80066			2.01877	5.38338	5.38338
																						1.17735	9.41878	4.70939	9.41878	0	0.507173	28.4017	4.05738	3.55021	3.04304			1.40012	10.3609	1.96016	1.96016	0.700058		1.10091	1.30107	3.80314	1.10091	3.00248			0.672922	7.40214	1.34584
																						3.53204	2.35469	3.53204	3.53204	7.06408	0.507173	6.08607	9.63628	7.60759	2.02869			0.980081	5.74047	1.12009	4.48037	0.980081		2.00165	4.6038	5.10421	5.40446	1.50124			0	6.72922	6.72922
																						0	3.53204	2.35469	1.17735	1.17735	1.52152	6.08607	0.507173	1.01435	0.507173			2.52021	2.3802	3.22027	1.68014	1.12009		1.00083	2.60215	5.90487	0.200165	1.10091			2.69169	6.72922	4.71046
																						0	35.3204	2.35469	1.17735	8.24143	1.01435	23.3299	18.2582	0	2.53586			1.12009	2.52021	0.420035	1.96016	0.840069		1.10091	3.50289	4.20347	0.500413	0.600495			0.672922	4.71046	2.01877
																						1.17735	8.24143	5.88674	11.7735	1.17735	1.01435	28.4017	6.08607	2.02869	2.02869			0.420035	0.840069	1.40012	1.12009	0.980081		0.80066	3.20264	5.10421	1.90157	2.60215			0.672922	9.42091	2.69169
																						0	25.9016	30.611	0	2.35469	4.05738	10.6506	11.665	1.01435	2.53586			0.980081	1.68014	3.6403	0.980081	1.40012		1.60132	2.70223	6.20512	0.40033	2.00165			0.672922	1.34584	6.0563
																						1.17735	14.1282	4.70939	1.17735	0	2.02869	4.05738	0	13.6937	0			0.700058	2.10017	8.26068	1.68014	1.12009		1.30107	4.30355	6.80561	3.20264	0.500413			2.69169	4.03753	3.36461
																						0	8.24143	9.41878	1.17735	1.17735	1.01435	7.60759	14.2008	0	0.507173			1.12009	5.32044	5.04042	2.10017	0.700058		1.90157	2.3019	4.40363	3.40281	2.00165			1.34584	3.36461	5.38338
																						1.17735	1.17735	1.17735	0	1.17735	0	20.2869	12.6793	1.52152	0			0.840069	3.08026	2.24018	1.54013	1.54013		1.20099	1.50124	6.80561	7.80644	0			0	7.40214	7.40214
																						3.53204	5.88674	45.9165	4.70939	2.35469	0	13.6937	6.59324	2.53586	0			0.980081	2.3802	2.24018	4.76039	3.92032		2.10173	4.80396	1.40115	1.50124	1.10091			0	8.74799	6.0563
																						1.17735	5.88674	10.5961	3.53204	5.88674	1.01435	23.8371	3.04304	0	1.52152			0.700058	5.88049	0.420035	1.96016	1.82015		1.90157	2.40198	2.50206	0.200165	0			2.01877	9.42091	2.69169
																						1.17735	36.4978	2.35469	0	2.35469	0.507173	11.1578	2.02869	6.08607	0			0.980081	2.24018	0.140012	0.140012	4.62038		2.70223	2.80231	2.80231	0.700578	2.40198			0.672922	0.672922	1.34584
																						0	17.6602	30.611	0	0	0.507173	11.665	25.3586	2.02869	0			3.22027	1.96016	0.980081	3.36028	2.3802		1.90157	3.10256	7.10586	0.700578	0			1.34584	2.69169	4.71046
																						1.17735	10.5961	0	0	0	0.507173	7.10042	0.507173	3.55021	0			1.82015	4.62038	1.82015	1.82015	1.82015		1.60132	4.20347	4.6038	0.700578	2.00165			1.34584	18.1689	7.40214
																						0	16.4829	1.17735	5.88674	1.17735	2.53586	21.8084	15.2152	0.507173	1.52152			0.980081	5.60046	1.2601	1.96016	1.96016		1.7014	2.70223	1.7014	3.30272	2.3019			0.672922	10.0938	2.01877
																						2.35469	7.06408	3.53204	2.35469	1.17735	0	4.56455	7.10042	8.62193	1.01435			1.12009	8.54071	1.68014	2.80023	1.12009		0.600495	2.80231	3.10256	2.00165	0.600495			0.672922	6.0563	10.0938
																						1.17735	11.7735	9.41878	0	5.88674	1.01435	2.02869	16.7367	1.01435	0.507173			1.68014	1.82015	1.68014	0.280023	2.3802		3.00248	1.60132	3.60297	0.200165	0.600495			1.34584	4.03753	0.672922
																						7.06408	17.6602	7.06408	2.35469	1.17735	0	16.2295	5.5789	0.507173	2.53586			0.980081	6.16051	0.980081	0.700058	1.40012		1.50124	2.70223	4.10338	0.80066	0.100083			5.38338	8.74799	11.4397
																						4.70939	17.6602	3.53204	1.17735	3.53204	0	8.62193	14.708	7.10042	0			0.420035	3.36028	0.560046	1.96016	0.560046		1.90157	2.50206	2.20181	4.10338	1.50124			0	1.34584	2.69169
																						1.17735	16.4829	20.0149	1.17735	1.17735	0.507173	7.60759	8.62193	2.53586	0			0.980081	2.52021	1.96016	3.6403	0.420035		1.20099	2.40198	5.20429	4.50371	1.40115			2.01877	2.69169	1.34584
																						0	18.8376	10.5961	2.35469	3.53204	0.507173	11.1578	9.12911	0.507173	0.507173			1.2601	3.22027	1.12009	2.24018	0.840069		2.10173	4.20347	2.80231	3.10256	0			0.672922	0.672922	6.0563
																						2.35469	4.70939	0	2.35469	1.17735	0.507173	25.8658	0.507173	0	0			2.3802	2.3802	0.980081	2.66022	0.840069		2.3019	1.40115	4.30355	2.00165	0.100083			0.672922	5.38338	0.672922
																						3.53204	20.0149	10.5961	3.53204	2.35469	0	11.1578	27.8945	1.01435	0			1.40012	3.36028	0.980081	1.96016	1.40012		1.7014	4.20347	2.40198	6.00495	3.10256			0.672922	2.69169	2.01877
																						0	1.17735	8.24143	0	3.53204	0	27.3873	19.2726	2.53586	0.507173			0.700058	8.82073	0.560046	0.700058	0.420035		1.80149	6.10503	2.3019	2.60215	0			1.34584	9.42091	1.34584
																						1.17735	14.1282	2.35469	0	3.53204	0.507173	27.3873	10.1434	0	0			2.3802	8.68072	1.68014	2.94024	0.560046		1.50124	3.60297	0.80066	5.80479	0.80066			2.69169	8.07507	1.34584
																						0	0	71.8182	1.17735	2.35469	4.56455	10.6506	15.2152	1.01435	0			0.980081	3.50029	2.66022	1.2601	0.420035		2.20181	5.7047	1.20099	0.80066	0.300248			0.672922	12.1126	5.38338
																						1.17735	2.35469	0	10.5961	0	0.507173	7.60759	3.04304	0.507173	0.507173			0.840069	5.74047	1.2601	1.68014	0.420035		2.00165	3.70305	1.10091	2.60215	0.80066			2.69169	7.40214	12.7855
																						1.17735	2.35469	5.88674	16.4829	0	1.52152	28.4017	24.8515	3.04304	0.507173			1.54013	4.48037	1.68014	1.96016	1.2601		1.60132	5.40446	3.10256	0.900743	0.200165			1.34584	5.38338	6.72922
																						9.41878	5.88674	0	2.35469	2.35469	1.01435	11.665	24.3443	1.52152	1.01435			0.420035	2.94024	0.700058	2.3802	0.140012		2.10173	5.20429	0.80066	1.50124	0.700578			0.672922	4.71046	0.672922
																						1.17735	8.24143	9.41878	0	0	0.507173	14.708	5.5789	2.02869	0			1.40012	1.96016	2.10017	1.54013	2.94024		1.30107	4.10338	1.50124	3.40281	0			0.672922	1.34584	1.34584
																						0	3.53204	7.06408	1.17735	0	2.02869	19.7797	15.7224	12.1721	4.05738			4.90041	6.16051	0.840069	0.560046	0.560046		1.30107	5.7047	2.50206	3.60297	1.90157			2.69169	9.42091	5.38338
																						0	44.7392	0	0	0	0.507173	7.10042	18.2582	3.04304	0			4.06034	3.08026	0.980081	2.24018	0.420035		1.40115	1.60132	5.00413	1.80149	3.40281			1.34584	17.496	1.34584
																						0	42.3845	9.41878	3.53204	0	4.05738	6.08607	5.5789	0.507173	0			0.560046	2.94024	1.2601	0.560046	1.54013		1.30107	1.7014	4.30355	3.80314	1.40115			0.672922	10.0938	4.71046
																						0	17.6602	17.6602	0	1.17735	2.53586	8.62193	17.2439	5.07173	4.05738			0.560046	2.80023	2.52021	0.420035	1.54013		1.30107	3.30272	0.700578	0.700578	1.10091			1.34584	8.74799	6.0563
																						2.35469	11.7735	3.53204	1.17735	0	0	16.2295	12.1721	8.11476	0			0.560046	7.00058	0.700058	0.560046	0.840069		1.7014	4.10338	8.20677	1.30107	0			0	9.42091	2.69169
																						1.17735	5.88674	0	1.17735	0	1.52152	10.6506	14.708	1.52152	1.52152			0.280023	1.82015	1.68014	1.96016	0.840069		0.80066	6.00495	5.60462	1.7014	0.100083			1.34584	0.672922	0.672922
																						1.17735	8.24143	0	1.17735	0	0.507173	33.4734	8.11476	1.01435	1.01435			1.12009	2.66022	1.12009	0.560046	0.700058		1.7014	4.70388	1.10091	1.60132	1.80149			0	8.74799	3.36461
																						3.53204	3.53204	27.079	0	1.17735	0	13.6937	13.6937	0	0			0.420035	4.06034	1.40012	1.68014	0.560046		1.20099	3.20264	8.20677	2.00165	0.600495			1.34584	2.69169	8.74799
																						2.35469	4.70939	18.8376	1.17735	0	2.53586	14.2008	3.04304	0	1.01435			0.980081	1.96016	0.700058	1.12009	2.3802		2.40198	5.10421	1.30107	2.10173	1.20099			1.34584	13.4584	3.36461
																						0	4.70939	5.88674	5.88674	1.17735	0.507173	16.7367	4.56455	0.507173	0.507173			1.96016	2.24018	1.40012	2.10017	0.700058		1.80149	3.50289	3.50289	1.30107	0.300248			1.34584	10.0938	1.34584
																						3.53204	4.70939	3.53204	0	2.35469	0	13.6937	2.02869	1.52152	1.01435			0.700058	1.2601	1.68014	0.700058	0.280023		1.00083	3.50289	7.70635	2.40198	0.900743			0.672922	14.8043	0.672922
																						1.17735	14.1282	3.53204	0	8.24143	0.507173	3.04304	24.8515	0.507173	1.01435			1.12009	1.68014	1.40012	0.420035	1.54013		1.30107	4.40363	7.60627	2.80231	0			4.03753	7.40214	6.0563
																						0	7.06408	9.41878	0	1.17735	5.5789	5.07173	6.08607	2.53586	0.507173			0.980081	6.44053	2.24018	2.3802	0.140012		1.20099	3.60297	4.70388	1.60132	1.00083			6.0563	6.72922	8.07507
																						1.17735	11.7735	42.3845	7.06408	1.17735	0	11.1578	22.3156	1.52152	1.01435			1.96016	1.40012	1.2601	1.2601	0.980081		1.20099	4.70388	7.30602	5.10421	0			0.672922	6.0563	1.34584
																						2.35469	9.41878	15.3055	8.24143	2.35469	1.52152	9.12911	2.02869	6.59324	2.02869			1.68014	6.86057	1.12009	3.50029	0.140012		1.00083	1.7014	5.00413	2.60215	0			0.672922	7.40214	6.72922
																						3.53204	17.6602	11.7735	0	0	1.01435	4.05738	5.5789	1.52152	1.52152			1.2601	1.82015	1.12009	1.54013	0.140012		1.40115	1.80149	4.80396	1.40115	1.00083			1.34584	1.34584	18.8418
																						1.17735	2.35469	3.53204	2.35469	0	0.507173	17.751	1.52152	0.507173	0			1.68014	3.08026	2.66022	2.66022	1.12009		0.900743	5.50454	9.00743	1.80149	0.80066			2.01877	1.34584	0.672922
																						1.17735	0	3.53204	0	1.17735	1.01435	5.5789	9.12911	3.55021	8.11476			0.840069	7.00058	2.52021	0.980081	1.40012		1.80149	6.60545	2.20181	2.50206	0.900743			0	6.72922	4.71046
																						0	5.88674	11.7735	2.35469	1.17735	7.60759	11.665	22.8228	19.7797	0			1.12009	2.52021	0.420035	0.700058	0.560046		0.600495	2.90239	3.60297	2.80231	0.100083			2.69169	8.74799	8.07507
																						0	2.35469	41.2071	0	2.35469	0	6.59324	14.708	3.04304	1.52152			0.840069	5.04042	3.08026	1.68014	1.68014		1.50124	3.80314	0.700578	2.80231	1.00083			2.01877	5.38338	6.0563
																						2.35469	3.53204	3.53204	0	0	0	9.12911	10.6506	6.08607	0.507173			1.68014	8.26068	0.840069	2.10017	0.280023		1.00083	4.90404	3.50289	1.50124	2.3019			4.71046	4.71046	14.8043
																						0	49.4486	2.35469	1.17735	1.17735	0.507173	29.9232	1.52152	1.52152	0			1.68014	2.66022	1.68014	1.68014	1.54013		1.90157	3.70305	6.80561	2.70223	0			0.672922	8.07507	2.01877
																						0	14.1282	20.0149	1.17735	5.88674	2.02869	4.56455	3.04304	9.12911	0			1.2601	1.12009	2.24018	0.840069	1.54013		0.600495	1.50124	5.7047	0.600495	2.70223			3.36461	10.0938	8.74799
																						0	7.06408	0	7.06408	7.06408	0.507173	18.2582	15.7224	0.507173	0.507173			2.10017	4.06034	1.2601	2.52021	0.420035		1.90157	5.20429	2.50206	3.40281	3.30272			2.69169	16.8231	5.38338
																						0	9.41878	7.06408	1.17735	2.35469	1.01435	4.56455	22.3156	2.02869	0.507173			0.700058	4.34036	1.12009	2.52021	2.52021		0.500413	3.80314	9.20759	2.3019	2.50206			2.69169	4.03753	4.71046
																						0	16.4829	0	0	0	0	11.665	1.52152	18.7654	2.53586			1.2601	8.26068	2.94024	0.700058	0.840069		0.300248	3.30272	4.10338	0.600495	1.00083			0	6.0563	1.34584
																						0	54.158	40.0298	1.17735	0	1.52152	7.10042	24.3443	0	0			2.3802	2.80023	2.80023	2.66022	0.980081		2.10173	5.40446	2.60215	5.7047	2.20181			0	4.71046	3.36461
																						0	36.4978	4.70939	8.24143	0	0.507173	20.2869	24.8515	1.01435	0.507173			0.840069	6.72056	1.2601	2.10017	0.980081		1.40115	2.20181	1.90157	1.7014	0			1.34584	7.40214	1.34584
																						0	7.06408	8.24143	14.1282	0	0	31.9519	17.751	0.507173	0			1.12009	3.6403	2.24018	0.840069	0.140012		2.60215	3.70305	6.50536	1.7014	2.20181			2.69169	0	12.7855
																						1.17735	34.1431	21.1923	0	1.17735	0	17.751	16.2295	6.59324	0			1.12009	4.62038	1.54013	0.840069	2.66022		3.10256	6.50536	3.10256	0.900743	1.20099			0	9.42091	2.01877
																						2.35469	1.17735	2.35469	5.88674	0	0.507173	10.1434	22.8228	3.04304	0			1.2601	6.30052	0.980081	1.54013	2.24018		1.60132	3.40281	3.40281	7.60627	1.00083			0	11.4397	1.34584
																						1.17735	28.2563	18.8376	1.17735	1.17735	3.04304	11.665	12.6793	3.55021	0			1.2601	3.92032	0.840069	1.68014	1.12009		1.90157	3.50289	1.7014	2.10173	1.30107			0.672922	0.672922	0.672922
																						0	12.9508	7.06408	11.7735	3.53204	0.507173	2.53586	0.507173	5.5789	0			1.40012	4.48037	2.3802	1.68014	1.96016		0.300248	4.50371	5.50454	3.70305	0			1.34584	7.40214	4.03753
																						0	32.9657	1.17735	0	0	4.05738	3.55021	25.3586	8.62193	0			1.82015	2.24018	0.980081	1.12009	0.700058		2.00165	0.500413	3.40281	1.20099	3.70305			0	8.07507	16.1501
																						1.17735	1.17735	5.88674	0	4.70939	4.05738	7.10042	22.8228	4.05738	0.507173			2.24018	11.901	0.700058	0.980081	0.140012		0.700578	1.50124	3.10256	6.90569	0.600495			0	0.672922	8.74799
																						0	14.1282	2.35469	1.17735	0	0.507173	22.8228	6.59324	6.59324	2.02869			2.52021	0.560046	2.66022	0.980081	2.3802		1.40115	2.3019	1.60132	0.100083	0.900743			0.672922	4.03753	2.69169
																						1.17735	0	1.17735	2.35469	0	1.52152	21.8084	11.1578	1.52152	0			1.12009	5.88049	1.68014	4.06034	0.560046		1.7014	4.30355	2.3019	1.40115	0.100083			0.672922	2.69169	0
																						1.17735	7.06408	4.70939	0	1.17735	0	1.01435	2.02869	1.52152	0			1.12009	7.70064	1.2601	1.96016	1.96016		3.10256	1.80149	4.20347	3.00248	0			2.69169	11.4397	12.7855
																						0	43.5618	14.1282	1.17735	3.53204	0.507173	3.55021	3.55021	1.52152	0			1.82015	2.3802	1.54013	1.12009	1.54013		2.20181	3.20264	3.90322	3.20264	0			0	8.07507	2.69169
																						2.35469	14.1282	8.24143	0	1.17735	0	9.12911	2.53586	1.52152	0			0.420035	5.32044	1.12009	0.560046	0.280023		2.20181	4.20347	2.3019	4.70388	0			0	2.69169	1.34584
																						0	7.06408	12.9508	2.35469	0	0	22.3156	10.1434	1.01435	0			0.980081	0.980081	1.40012	0.980081	0.980081		2.60215	5.30437	1.30107	1.10091	1.80149			2.01877	0.672922	12.1126
																						0	11.7735	4.70939	0	0	0.507173	7.60759	4.56455	1.52152	5.07173			0.420035	7.42061	1.12009	1.12009	0.840069		2.10173	3.20264	2.40198	0.40033	1.00083			4.03753	2.69169	2.69169
																						0	0	0	0	0	0.507173	12.6793	4.05738	2.53586	0.507173			0.980081	0.980081	1.2601	2.10017	1.54013		1.80149	3.10256	3.50289	1.10091	0			0.672922	6.72922	2.69169
																						0	2.35469	12.9508	0	1.17735	0	17.751	3.04304	1.01435	0			3.78031	3.08026	0.560046	2.94024	0.840069		1.7014	3.60297	7.20594	1.50124	0			1.34584	4.03753	6.72922
																						1.17735	10.5961	14.1282	1.17735	0	1.01435	35.5021	3.55021	0.507173	0			0.980081	4.06034	3.92032	3.22027	1.96016		1.7014	2.3019	2.90239	4.0033	0			2.69169	5.38338	0.672922
																						1.17735	28.2563	7.06408	4.70939	0	4.05738	7.10042	21.3012	6.59324	0			0.980081	2.52021	0.840069	3.08026	2.52021		1.10091	0.80066	2.50206	2.00165	1.30107			0.672922	1.34584	4.03753
																						2.35469	16.4829	11.7735	3.53204	0	4.05738	8.62193	2.02869	4.05738	0.507173			0.420035	3.78031	1.82015	2.52021	4.62038		2.40198	2.3019	3.10256	1.10091	0			0.672922	5.38338	5.38338
																						0	10.5961	3.53204	2.35469	8.24143	1.01435	3.55021	3.55021	0.507173	0			0.560046	3.22027	1.12009	0.840069	0.980081		0.900743	3.20264	4.10338	1.80149	0.500413			2.01877	10.7668	8.74799
																						2.35469	5.88674	10.5961	1.17735	2.35469	1.01435	3.55021	10.1434	6.59324	0.507173			1.2601	4.76039	1.54013	1.96016	1.2601		1.00083	2.20181	9.40776	2.10173	0			0	4.71046	2.69169
																						0	25.9016	4.70939	2.35469	0	5.07173	4.56455	11.665	6.59324	0			3.08026	4.90041	1.82015	2.52021	0.420035		1.30107	5.10421	3.10256	0.40033	2.50206			0.672922	10.7668	6.72922
																						0	0	0	7.06408	4.70939	0	17.751	10.1434	2.02869	0			1.2601	3.08026	3.6403	2.24018	0.980081		1.90157	1.20099	2.3019	1.60132	0			0.672922	3.36461	4.03753
																						2.35469	0	4.70939	2.35469	1.17735	0	21.8084	6.08607	10.6506	0			1.82015	5.46045	0.700058	1.82015	2.24018		0.900743	3.80314	2.20181	1.30107	1.40115			0.672922	0	0
																						0	25.9016	11.7735	1.17735	0	1.01435	11.665	3.04304	2.02869	0.507173			0.840069	2.80023	2.52021	2.24018	0.280023		1.20099	2.40198	1.10091	1.20099	4.30355			2.01877	0.672922	9.42091
																						1.17735	44.7392	1.17735	4.70939	0	5.5789	0.507173	13.1865	5.07173	0.507173			0.140012	4.34036	1.68014	1.40012	7.70064		1.10091	3.80314	7.00578	1.00083	0			4.03753	11.4397	2.69169
																						0	15.3055	2.35469	0	0	1.01435	15.7224	8.11476	3.04304	0			0.980081	3.92032	6.30052	2.10017	2.10017		1.30107	5.7047	5.60462	2.90239	3.70305			0	11.4397	12.7855
																						0	4.70939	1.17735	0	0	4.56455	7.10042	2.53586	2.02869	0			0.280023	3.92032	1.96016	2.24018	3.22027		0.80066	2.10173	1.60132	2.00165	0.80066			0	9.42091	2.69169
																						4.70939	0	0	1.17735	7.06408	1.52152	18.2582	12.6793	2.02869	0			0.560046	1.96016	1.2601	1.2601	0.700058		1.20099	2.50206	4.90404	3.50289	3.70305			0	12.1126	2.01877
																						1.17735	9.41878	2.35469	2.35469	3.53204	8.11476	9.63628	9.63628	4.56455	0			1.2601	5.74047	1.54013	1.40012	0.560046		1.50124	2.40198	1.10091	5.40446	0.700578			0.672922	2.69169	2.69169
																						0	4.70939	2.35469	1.17735	0	0.507173	15.2152	7.10042	6.08607	0			0.560046	4.06034	1.12009	1.68014	0.560046		1.40115	1.10091	4.6038	1.40115	1.00083			0.672922	4.71046	7.40214
																						3.53204	16.4829	7.06408	9.41878	0	1.52152	12.1721	8.11476	0	0.507173			0.420035	6.30052	1.82015	2.94024	0.840069		2.3019	1.90157	2.80231	6.3052	3.60297			0.672922	11.4397	12.7855
																						4.70939	18.8376	8.24143	2.35469	0	0	13.1865	1.01435	1.01435	2.53586			0.420035	7.98066	0.840069	0.840069	1.54013		0.80066	3.10256	6.70553	0.40033	0.100083			0	3.36461	4.71046
																						0	21.1923	11.7735	0	0	0	19.2726	1.01435	0.507173	0			0.560046	6.72056	5.46045	1.54013	1.2601		2.10173	2.60215	2.3019	1.40115	0.200165			2.69169	8.74799	1.34584
																						4.70939	20.0149	1.17735	1.17735	1.17735	2.02869	18.7654	3.04304	0.507173	0			1.40012	6.44053	3.78031	0.980081	0.560046		2.50206	1.90157	4.10338	1.40115	1.10091			2.69169	6.72922	4.03753
																						0	10.5961	7.06408	2.35469	1.17735	0.507173	1.52152	3.55021	2.02869	3.04304			2.52021	2.3802	1.54013	2.94024	1.68014		1.7014	2.60215	4.30355	6.80561	2.50206			0.672922	4.03753	6.72922
																						0	16.4829	7.06408	0	0	1.01435	13.6937	2.02869	1.52152	2.53586			1.12009	1.2601	1.68014	3.92032	0.700058		1.50124	1.80149	7.90652	1.20099	1.10091			0.672922	16.1501	4.03753
																						0	61.2221	15.3055	1.17735	3.53204	0.507173	3.04304	10.1434	3.55021	0			0.700058	2.3802	1.68014	3.78031	1.54013		0.200165	2.3019	0.40033	0.300248	5.80479			1.34584	6.72922	2.01877
																						0	2.35469	1.17735	1.17735	27.079	2.02869	4.56455	11.665	4.05738	4.56455			1.82015	9.10075	2.24018	1.12009	1.12009		0.600495	5.30437	0.700578	3.60297	1.20099			0.672922	10.0938	3.36461
																						0	16.4829	4.70939	2.35469	23.5469	0.507173	5.07173	22.8228	1.52152	1.01435			1.12009	7.70064	4.34036	5.18043	5.18043		3.70305	2.90239	4.0033	1.7014	0.80066			1.34584	14.8043	1.34584
																						0	11.7735	2.35469	0	0	2.53586	6.59324	9.63628	3.55021	0			0.140012	7.56062	0.140012	0.980081	2.80023		1.40115	4.0033	2.00165	5.40446	1.60132			4.03753	10.7668	8.07507
																						1.17735	36.4978	4.70939	1.17735	5.88674	11.665	13.6937	36.0093	3.04304	0			0.840069	2.94024	0.140012	0.980081	3.36028		1.80149	4.50371	3.80314	1.90157	1.60132			0.672922	2.69169	1.34584
																						0	3.53204	5.88674	0	0	0	21.3012	2.53586	9.12911	1.52152			0.420035	2.24018	1.54013	1.96016	0.840069		2.60215	1.30107	4.0033	3.50289	0.80066			2.01877	15.4772	2.01877
																						0	29.4337	15.3055	0	1.17735	0	3.55021	2.53586	2.02869	0			0.840069	3.78031	2.3802	1.54013	1.40012		2.20181	2.70223	5.7047	1.60132	1.20099			0	7.40214	4.03753
																						0	15.3055	16.4829	3.53204	0	2.53586	9.63628	11.1578	0.507173	0			2.3802	3.92032	1.2601	2.94024	1.96016		2.50206	2.20181	4.80396	0.900743	0.300248			0	10.0938	2.01877
																						0	15.3055	0	0	1.17735	2.02869	8.62193	16.2295	3.55021	0.507173			1.12009	8.12067	1.82015	4.06034	0.700058		0.700578	2.80231	3.30272	0.200165	2.3019			0.672922	6.0563	4.71046
																						0	25.9016	0	1.17735	1.17735	0	13.6937	24.3443	9.63628	0.507173			1.12009	7.70064	2.80023	0.840069	1.2601		1.30107	1.60132	7.50619	0.700578	5.90487			1.34584	1.34584	4.03753
																						1.17735	8.24143	11.7735	0	0	1.52152	15.7224	5.07173	6.59324	0.507173			0.560046	2.66022	0.700058	1.96016	0.140012		1.20099	3.80314	5.80479	0.200165	2.80231			0.672922	12.7855	3.36461
																						0	30.611	1.17735	1.17735	2.35469	1.52152	1.52152	9.63628	3.04304	0			0.420035	1.54013	0.280023	1.68014	0.700058		1.20099	3.60297	2.3019	1.80149	0.40033			0	5.38338	0.672922
																						2.35469	31.7884	4.70939	0	0	0	15.7224	3.55021	0.507173	0.507173			2.3802	1.2601	0.980081	1.40012	0.700058		2.80231	5.40446	3.70305	0.80066	1.30107			0.672922	2.69169	5.38338
																						0	8.24143	0	0	1.17735	0	10.6506	8.11476	1.52152	0			0.980081	3.36028	2.52021	5.04042	1.54013		1.80149	2.50206	3.00248	1.7014	3.10256			0	1.34584	2.69169
																						0	29.4337	0	5.88674	0	0	19.2726	1.52152	23.8371	0.507173			1.12009	4.34036	0.420035	2.52021	0.280023		1.20099	3.10256	4.70388	1.10091	0.900743			1.34584	8.74799	2.01877
																						3.53204	11.7735	1.17735	1.17735	0	6.08607	16.2295	8.62193	13.6937	0			0.980081	1.54013	1.68014	3.6403	0.560046		2.60215	4.0033	1.30107	0.500413	0.500413			0	5.38338	1.34584
																						7.06408	27.079	0	3.53204	2.35469	0.507173	1.01435	16.2295	6.59324	0			0.420035	0.980081	0.560046	1.96016	1.12009		1.40115	1.40115	1.20099	0.700578	1.10091			0	5.38338	0.672922
																						0	28.2563	0	1.17735	0	2.53586	2.02869	20.7941	5.07173	0			0.700058	3.92032	0.420035	1.2601	0.420035		2.3019	2.40198	2.20181	1.40115	1.80149			1.34584	8.07507	1.34584
																						0	14.1282	7.06408	1.17735	1.17735	0.507173	2.02869	0.507173	1.01435	1.01435			1.12009	7.00058	3.92032	1.12009	0.140012		1.7014	3.60297	2.3019		0.40033			0	3.36461	3.36461
																						3.53204	9.41878	8.24143	0	1.17735	0	22.3156	10.1434	19.2726	1.01435			2.24018	2.10017	1.68014	2.24018	1.82015		1.7014	2.3019	2.80231		0.700578			0	5.38338	2.01877
																						0	45.9165	0	2.35469	0	4.56455	7.60759	0.507173	1.52152	0			0.560046	1.68014	3.08026	0.420035	1.40012		2.70223	3.90322	2.50206		0			0.672922	8.07507	1.34584
																						0	34.1431	10.5961	2.35469	3.53204	0.507173	21.3012	10.1434	3.55021	0			1.12009	0.700058	2.3802	1.40012	0.840069		1.80149	2.3019	11.0091		0			1.34584	24.2252	1.34584
																						1.17735	10.5961	1.17735	0	0	0.507173	3.04304	33.4734	19.7797	0			3.22027	2.94024	0.700058	1.40012	0.420035		1.90157	0.300248	3.20264		2.80231			0.672922	2.01877	1.34584
																						0	15.3055	5.88674	0	1.17735	0	5.07173	22.8228	2.53586	0			0.700058	3.6403	0.840069	0.700058	2.10017		2.20181	1.7014	7.20594		0.40033			0	3.36461	8.74799
																						5.88674	32.9657	0	0	0	0	3.55021	1.52152	1.01435	0.507173			1.54013	4.20035	3.22027	0.840069	1.2601		1.00083	5.30437	6.40528		2.70223			2.01877	1.34584	4.03753
																						1.17735	5.88674	2.35469	0	0	1.01435	13.1865	11.1578	2.02869	0			0.700058	4.06034	1.82015	2.80023	0.280023		2.3019	1.60132	4.70388		1.00083			0.672922	6.0563	3.36461
																						3.53204	5.88674	2.35469	7.06408	0	0	2.53586	3.04304	9.12911	0.507173			0.280023	0.420035	1.68014	1.54013	1.40012		2.50206	1.90157	12.8106		1.00083			0	9.42091	4.03753
																						1.17735	16.4829	0	0	0	0	8.11476	21.3012	10.1434	0			0.700058	0.700058	0.280023	1.54013	0.840069		2.3019	1.60132	3.10256		0.500413			0.672922	12.1126	12.7855
																						1.17735	1.17735	1.17735	3.53204	0	1.52152	10.1434	1.52152	7.10042	0			1.40012	1.2601	0.420035	1.68014	1.82015		1.40115	2.3019	2.40198		0.80066			0	3.36461	2.01877
																						1.17735	3.53204	1.17735	0	2.35469	0.507173	19.7797	18.7654	2.53586	0			0.560046	4.62038	2.3802	7.56062	0.980081		2.00165	0.80066	4.10338		0.900743			0	11.4397	6.72922
																						3.53204	7.06408	2.35469	0	2.35469	1.01435	16.7367	8.11476	4.05738	0			0.420035	3.50029	1.12009	2.10017	0.980081		0.80066	1.7014	1.80149		0			0.672922	6.72922	0
																						2.35469	27.079	14.1282	1.17735	1.17735	0.507173	11.665	5.5789	9.12911	1.01435			1.40012	6.0205	1.12009	2.80023	0.700058		1.50124	1.20099	2.60215		0.200165			0	6.72922	12.7855
																						1.17735	3.53204	1.17735	2.35469	0	3.55021	20.2869	19.7797	1.01435	0			0.280023	5.60046	3.36028	3.08026	2.10017		2.3019	0	8.90734		4.40363			0	15.4772	1.34584
																						2.35469	34.1431	4.70939	1.17735	0	1.52152	3.04304	9.12911	8.62193	0.507173			0.700058	3.36028	1.2601	0.700058	0.420035		1.80149	0.200165	1.7014		1.90157			0.672922	8.07507	0
																						1.17735	5.88674	0	0	0	1.01435	10.1434	16.2295	8.62193	0			1.40012	4.48037	0.700058	2.80023	1.12009		1.7014	0	2.3019		0.80066			3.36461	6.0563	12.7855
																						1.17735	10.5961	2.35469	1.17735	7.06408	1.01435	5.5789	1.52152	1.01435	4.56455			0.700058	3.6403	1.82015	3.36028	1.2601		1.00083	0.900743	2.90239		0.900743			0	6.0563	0.672922
																						2.35469	9.41878	1.17735	4.70939	2.35469	2.53586	12.6793	11.1578	7.10042	0			0.840069	8.96074	2.3802	1.40012	0.280023		1.30107	0.200165	4.6038		2.90239			0	0.672922	1.34584
																						0	22.3696	2.35469	5.88674	0	1.52152	19.7797	4.05738	2.02869	0			1.40012	1.82015	0.980081	7.98066	0.560046		0.500413	0	3.40281		3.00248			0.672922	7.40214	5.38338
																						0	17.6602	8.24143	0	1.17735	0	6.59324	2.02869	1.01435	0			1.82015	4.20035	8.40069	4.20035	0.140012		0.700578	0	4.90404		4.80396			2.01877	11.4397	4.03753
																						2.35469	1.17735	28.2563	2.35469	1.17735	2.02869	11.1578	12.1721	2.02869	0.507173			0.840069	7.70064	1.68014	1.68014	0		1.10091	1.20099	8.40693		2.70223			0.672922	17.496	0.672922
																						1.17735	3.53204	2.35469	0	0	0	27.3873	18.2582	2.53586	1.01435			0.700058	3.08026	3.78031	2.80023	0.280023		1.60132	0.500413	7.20594		1.50124			0	6.72922	2.69169
																						0	10.5961	10.5961	0	4.70939	2.53586	10.1434	0	0.507173	0			3.22027	5.88049	0.560046	1.40012	0.700058		0.40033	0.200165	3.70305		2.60215			0	5.38338	2.01877
																						0	8.24143	7.06408	14.1282	3.53204	1.52152	3.04304	2.02869	2.02869	0			3.92032	5.04042	2.3802	0.840069	3.22027		0.300248	2.80231	7.60627		0.200165			0.672922	9.42091	0.672922
																						1.17735	25.9016	5.88674	0	1.17735	2.02869	5.07173	22.3156	10.6506	3.04304			2.52021	1.12009	2.10017	3.78031	1.54013		0.900743	0.300248	5.60462		1.10091			0	8.07507	0
																						0	50.6259	1.17735	4.70939	0	0	11.1578	2.53586	1.52152	0			1.82015	4.06034	0.980081	3.22027	2.24018		1.60132	0	4.30355		3.00248			1.34584	0.672922	0.672922
																						3.53204	3.53204	0	2.35469	0	0	5.5789	16.7367	6.59324	0			0.700058	1.54013	0.280023	1.40012	0.420035		1.40115	0.40033	1.40115		0.500413			2.01877	8.07507	1.34584
																						2.35469	30.611	1.17735	3.53204	15.3055	0.507173	19.2726	15.7224	0.507173	1.52152			0.700058	3.36028	0.700058	1.96016	0.980081		2.00165	1.40115	1.7014		2.00165			1.34584	12.7855	2.69169
																						2.35469	9.41878	1.17735	1.17735	25.9016	0.507173	2.53586	18.7654	3.04304	0.507173			1.12009	3.6403	4.76039	1.12009	2.24018		1.40115	0.300248	1.60132		4.30355			0.672922	8.74799	0.672922
																						0	16.4829	2.35469	2.35469	1.17735	6.59324	7.10042	17.751	10.6506	0			0.280023	1.82015	0.980081	1.40012	1.2601		0.900743	1.00083	1.90157		3.70305			0.672922	9.42091	4.71046
																						0	23.5469	4.70939	21.1923	0	10.6506	3.04304	1.01435	2.02869	0			1.82015	5.32044	3.08026	1.12009	0.980081		1.60132	3.30272	1.40115		2.3019			0.672922	4.03753	5.38338
																						1.17735	50.6259	5.88674	3.53204	3.53204	2.53586	15.7224	10.6506	0.507173	1.52152			2.66022	6.58054	2.66022	0.420035	3.50029		1.90157	2.60215	1.80149		0.80066			0	2.69169	1.34584
																						0	2.35469	0	2.35469	1.17735	0.507173	2.02869	4.56455	0.507173	0			1.96016	5.04042	7.56062	1.12009	1.12009		1.60132	0.300248	3.30272		2.60215			0.672922	0	10.0938
																						4.70939	10.5961	4.70939	2.35469	0	1.52152	20.2869	16.2295	1.52152	0			1.96016	5.60046	1.12009	0.560046	1.12009		1.00083	2.00165	1.60132		1.10091			2.01877	1.34584	2.01877
																						1.17735	36.4978	2.35469	1.17735	0	0	7.60759	10.6506	1.01435	0.507173			1.54013	4.76039	2.10017	1.12009	0.560046		0.900743	1.30107	6.20512		0.900743			2.69169	2.69169	12.7855
																						3.53204	7.06408	1.17735	1.17735	0	4.05738	8.62193	7.10042	9.63628	0			0.280023	2.10017	1.54013	2.10017	3.08026		0.300248	0.500413	2.50206		0			1.34584	1.34584	4.71046
																						0	8.24143	1.17735	0	0	4.56455	10.6506	17.2439	3.04304	0			0.420035	4.90041	0.700058	2.80023	0.560046		0.300248	0.200165	2.50206		3.00248			2.69169	1.34584	2.69169
																						4.70939	11.7735	0	0	0	0	26.8802	5.5789	4.05738	0			2.24018	7.14059	0.840069	6.58054	1.96016		0.300248	0.600495	4.80396		0.600495			0.672922	4.71046	1.34584
																						0	27.079	2.35469	1.17735	1.17735	1.01435	27.3873	16.2295	5.5789	0			0.980081	3.08026	1.68014	1.2601	1.54013		0	1.10091	1.80149		1.7014			0	4.71046	4.71046
																						0	35.3204	4.70939	1.17735	1.17735	0.507173	7.60759	8.11476	2.02869	0			0.980081	6.86057	0.280023	1.82015	4.34036		0	1.20099	5.80479		4.40363			5.38338	15.4772	2.69169
																						2.35469	29.4337	29.4337	0	1.17735	0.507173	17.751	15.7224	8.62193	0			0.700058	2.10017	0.420035	2.24018	2.52021		0.100083	0.600495	9.00743		3.20264			2.69169	6.72922	2.69169
																						0	18.8376	4.70939	1.17735	3.53204	0	20.7941	11.1578	0.507173	0			0.980081	3.08026	3.92032	2.10017	0.420035		0.200165	0.200165	6.40528		0.40033			4.03753	4.71046	4.03753
																						0	52.9806	9.41878	1.17735	2.35469	0	29.9232	15.2152	3.55021	1.52152			2.52021	2.80023	4.06034	1.68014	2.3802		0.100083	1.40115	4.0033		2.20181			0.672922	0	13.4584
																						1.17735	1.17735	2.35469	0	0	0	9.63628	21.3012	1.01435	2.02869			3.22027	1.2601	2.52021	4.06034	1.40012		0	0.200165	5.00413		4.0033			1.34584	6.0563	5.38338
																						0	2.35469	1.17735	2.35469	1.17735	0.507173	13.1865	13.1865	2.53586	0			0	2.52021	3.92032	0.840069	0.980081		0.200165	2.90239	4.70388		4.10338			1.34584	11.4397	3.36461
																						0	1.17735	17.6602	0	0	7.10042	11.1578	17.751	0.507173	0.507173			1.82015	1.12009	1.12009	2.52021	0.840069		0	0.80066	3.50289		1.7014			0.672922	8.07507	1.34584
																						8.24143	21.1923	5.88674	5.88674	0	0	8.62193	11.1578	6.59324	4.56455			0.700058	5.88049	1.40012	2.10017	0.980081		0	0.80066	4.10338		2.20181			2.01877	9.42091	2.69169
																						0	24.7243	3.53204	0	1.17735	0	23.8371	19.7797	2.53586	2.02869			3.08026	3.36028	1.54013	0.280023	1.82015		0	0.40033	6.20512		2.00165			0.672922	10.0938	0.672922
																						1.17735	14.1282	1.17735	4.70939	1.17735	0	14.708	2.02869	0.507173	2.53586			0.420035	3.08026	2.10017	0.980081	0.140012		0.100083	0.300248	1.40115		1.60132			1.34584	8.07507	11.4397
																						0	15.3055	9.41878	0	3.53204	1.01435	11.665	15.2152	1.01435	0			0.420035	5.88049	1.68014	0.560046	0.700058		0.200165	3.40281	2.60215		2.50206			0.672922	10.0938	4.71046
																						0	0	10.5961	0	1.17735	1.01435	13.1865	4.05738	6.08607	0			2.10017	3.36028	2.52021	1.40012	0.700058		0.100083	1.00083	2.60215		1.7014			0.672922	2.01877	2.01877
																						2.35469	8.24143	21.1923	2.35469	0	2.02869	9.12911	21.3012	8.62193	0			0.840069	2.80023	1.2601	2.3802	1.12009		0.300248	1.90157	2.50206		0			2.69169	6.72922	1.34584
																						1.17735	11.7735	0	0	1.17735	1.01435	14.708	7.60759	2.53586	2.02869			1.54013	7.00058	0.840069	1.96016	0.560046		0	1.60132	0.600495		1.20099			6.72922	0	5.38338
																						2.35469	12.9508	3.53204	1.17735	3.53204	2.53586	5.5789	1.01435	3.04304	0			1.40012	1.68014	0.980081	1.12009	0.560046		0.100083	0	0.40033		3.50289			1.34584	7.40214	6.0563
																						0	9.41878	3.53204	0	2.35469	0	20.2869	8.62193	2.02869	0.507173			1.40012	0.560046	0.280023	3.92032	0		0.100083	1.40115	1.10091		0.100083			0	4.03753	6.0563
																						0	25.9016	4.70939	0	0	1.52152	16.2295	10.1434	1.01435	2.02869			0.420035	7.14059	0.700058	1.82015	2.24018		0.100083	0.100083	0.80066		4.40363			0.672922	6.0563	2.69169
																						0	24.7243	18.8376	3.53204	1.17735	2.02869	7.60759	5.5789	0	0.507173			0.840069	1.54013	1.40012	0.140012	5.32044		0.100083	2.10173	0.100083		1.90157			0.672922	4.03753	6.0563
																						1.17735	11.7735	1.17735	1.17735	1.17735	1.01435	18.7654	3.04304	8.62193	0			0.280023	5.18043	1.82015	0.840069	0.560046		0.100083	0.300248	0.40033		0.600495			0.672922	6.72922	6.0563
																						1.17735	1.17735	2.35469	1.17735	3.53204	3.04304	2.53586	10.1434	4.56455	0			1.54013	2.52021	3.50029	1.82015	1.2601		0.200165	2.70223	0.100083		4.50371			1.34584	8.07507	4.71046
																						0	20.0149	3.53204	1.17735	2.35469	3.04304	16.7367	2.02869	2.53586	0.507173			1.12009	2.80023	0.840069	0.980081	0.980081		0	0.200165	0.300248		6.40528			0	0	0.672922
																						0	35.3204	0	1.17735	1.17735	1.52152	11.1578	10.1434	1.52152	0			0.420035	2.24018	0.140012	3.22027	0.980081		0	0.600495	0.500413		3.10256			0	7.40214	4.71046
																						0	2.35469	0	2.35469	1.17735	7.60759	5.07173	9.12911	9.63628	0			0.280023	2.80023	1.54013	2.10017	3.92032		0.300248	0.300248	1.00083		3.70305			2.01877	3.36461	2.69169
																						5.88674	15.3055	10.5961	0	1.17735	5.07173	17.2439	6.08607	12.1721	0			0.420035	5.18043	1.40012	0.700058	1.40012		0	0	0.40033		2.40198			0	0.672922	0
																						0	4.70939	12.9508	5.88674	2.35469	0	15.7224	1.01435	0.507173	0			0.560046	3.08026	2.52021	1.12009	0		0.300248	0.900743	0.40033		0.700578			0	5.38338	1.34584
																						1.17735	2.35469	7.06408	11.7735	4.70939	1.52152	16.2295	0	1.01435	0.507173			0.560046	1.2601	1.68014	1.54013	1.40012		0.100083	0.80066	0.100083		0.80066			0	1.34584	3.36461
																						0	32.9657	10.5961	0	1.17735	1.52152	18.2582	0.507173	1.01435	0			1.96016	3.92032	1.2601	1.82015	1.68014		0	0.600495	0		1.00083			2.69169	0	4.03753
																						1.17735	29.4337	17.6602	0	0	1.01435	4.56455	0.507173	1.01435	0.507173			1.68014	4.90041	1.96016	0.420035	2.10017		0.300248	0.500413	2.00165		1.10091			2.01877	6.72922	0.672922
																						1.17735	21.1923	1.17735	3.53204	0	1.01435	4.56455	4.56455	4.56455	0.507173			2.24018	5.32044	1.68014	1.82015	1.2601		0.100083	0.700578	1.20099					3.36461	6.72922	8.07507
																						3.53204	27.079	4.70939	2.35469	1.17735	13.6937	14.708	2.53586	0	0.507173			1.2601	4.76039	4.48037	3.36028	0.560046		0	1.20099	0.900743					1.34584	6.0563	2.69169
																						1.17735	18.8376	0	0	1.17735	2.53586	6.59324	6.08607	0.507173	0.507173			0.140012	5.60046	1.68014	2.3802	0.980081		0	0	3.20264					0.672922	2.01877	6.0563
																						0	16.4829	1.17735	0	3.53204	1.52152	22.8228	3.55021	2.02869	0.507173			0.980081	6.0205	2.3802	0.840069	0.980081		0.100083	0	0.100083					0.672922	8.74799	3.36461
																						0	5.88674	2.35469	0	0	3.55021	8.62193	5.5789	4.56455	0			2.66022	6.16051	0.560046	0.420035	0.980081		0	0	0					3.36461	2.69169	5.38338
																						0	7.06408	4.70939	1.17735	4.70939	4.56455	16.7367	0.507173	8.62193	2.02869			0.700058	5.32044	1.40012	4.06034	1.54013		0.100083	0	2.00165					2.01877	7.40214	2.01877
																						2.35469	22.3696	0	0	1.17735	2.53586	12.1721	5.07173	2.02869	0			0.280023	3.78031	1.82015	0.700058	1.54013		0.100083	0	1.20099					1.34584	3.36461	14.8043
																						0	2.35469	14.1282	4.70939	3.53204	1.01435	1.01435	15.2152	1.52152	0			1.40012	1.40012	0.980081	2.10017	1.54013		0	0	0					0.672922	4.03753	2.01877
																						3.53204	32.9657	2.35469	7.06408	0	4.05738	18.7654	9.63628	0	0.507173			1.12009	2.3802	0.840069	2.3802	2.94024		0.40033	0.200165	0					0.672922	7.40214	10.0938
																						1.17735	3.53204	7.06408	1.17735	0	2.53586	15.2152	0.507173	0	0			0.840069	1.12009	1.54013	2.10017	0.840069		0.40033	0.600495	1.00083					0.672922	9.42091	0.672922
																						1.17735	11.7735	9.41878	0	0	1.01435	18.2582	3.04304	0	0.507173			1.96016	3.78031	1.40012	2.94024	0.560046		0.300248	0.700578	2.10173					0.672922	13.4584	8.07507
																						1.17735	7.06408	11.7735	2.35469	0	2.02869	17.2439	0	2.53586	0			1.12009	3.08026	1.12009	3.08026	0.840069		0.200165	0.300248	0.80066					2.01877	1.34584	5.38338
																						0	16.4829	3.53204	12.9508	1.17735	5.07173	4.05738	5.5789	2.53586	0			0.840069	1.54013	0.980081	1.12009	1.68014		0.100083	0.40033	0.40033					1.34584	0.672922	0.672922
																						3.53204	50.6259	7.06408	15.3055	0	1.52152	17.751	6.59324	1.01435	1.52152			1.54013	5.04042	1.68014	1.12009	2.10017		0.100083	0.300248	0.600495					1.34584	8.74799	6.0563
																						0	23.5469	0	2.35469	0	0	15.2152	0.507173	8.62193	4.56455			1.54013	2.24018	1.2601	2.3802	0.280023		0.300248	0	2.80231					3.36461	4.71046	1.34584
																						0	18.8376	4.70939	0	9.41878	0	8.62193	5.07173	3.04304	0.507173			4.06034	1.12009	1.40012	1.2601	0.840069		1.10091	0.500413	0.80066					2.01877	1.34584	2.01877
																						2.35469	29.4337	10.5961	0	0	1.01435	8.11476	1.01435	0.507173	0.507173			0.700058	1.40012	1.82015	1.82015	0.560046		0.100083	1.20099	2.70223					2.01877	12.1126	2.01877
																						0	21.1923	2.35469	3.53204	0	0	2.53586	6.08607	3.55021	0			0.980081	0.700058	1.12009	1.82015	2.94024		0.40033	2.10173	1.20099					1.34584	6.72922	4.71046
																						0	1.17735	0	0	2.35469	0	16.2295	4.05738	1.01435	0			0.840069	1.68014	1.12009	0.840069	1.54013		0	0	2.3019					0.672922	6.72922	11.4397
																						2.35469	3.53204	0	4.70939	4.70939	0.507173	12.6793	2.02869	9.12911	0			1.2601	1.68014	1.82015	0.840069	1.68014		0	0	2.70223					2.01877	1.34584	4.03753
																						1.17735	21.1923	1.17735	1.17735	2.35469	4.05738	34.4877	6.08607	5.5789	0.507173			1.40012	3.6403	2.10017	1.82015	0.560046		0.100083	0.40033	0					2.01877	1.34584	12.1126
																						2.35469	4.70939	8.24143	2.35469	0	0	16.2295	0	0.507173	0			1.54013	1.12009	3.08026	1.2601	0.280023		0	0.40033	2.90239					0.672922	11.4397	1.34584
																						1.17735	8.24143	2.35469	2.35469	0	1.01435	17.751	6.59324	3.55021	1.52152			4.20035	3.36028	1.2601	2.10017	1.68014		0.300248	1.10091	2.20181					2.01877	6.72922	2.69169
																						0	17.6602	1.17735	0	0	0.507173	1.52152	3.04304	9.12911	0.507173			1.12009	3.22027	2.3802	1.96016	2.52021		0.300248	0.300248	1.10091					0	7.40214	4.03753
																						0	28.2563	10.5961	0	1.17735	0.507173	22.8228	0.507173	13.1865	0			0.700058	3.78031	1.54013	7.42061	1.2601		0.100083	0.200165	1.00083					0.672922	3.36461	4.03753
																						0	29.4337	0	0	0	0	12.6793	11.665	6.59324	0			1.2601	3.22027	1.96016	1.68014	1.54013		0.100083	0.900743	1.40115					0	6.0563	9.42091
																						1.17735	1.17735	1.17735	0	0	0	16.7367	1.52152	0.507173	2.53586			0.840069	0.700058	1.82015	0.420035	0.420035		0.100083	0.80066	2.50206					1.34584	1.34584	6.0563
																						0	16.4829	2.35469	1.17735	1.17735	13.1865	21.3012	2.02869	0	0			0.280023	3.92032	0.700058	1.12009	0.840069		0.100083	0.600495	3.20264					1.34584	4.71046	10.7668
																						2.35469	2.35469	0	0	0	0.507173	2.02869	5.5789	7.60759	0			1.68014	3.36028	11.761	1.54013	2.24018		0.100083	0	1.10091					0	1.34584	7.40214
																						0	16.4829	9.41878	2.35469	2.35469	0.507173	20.7941	13.6937	3.04304	0			1.12009	2.3802	3.36028	2.10017	3.78031		0.200165	0.200165	0.100083					0.672922	0.672922	0.672922
																						0	5.88674	0	2.35469	0	0	7.60759	0.507173	11.1578	0			0.560046	4.06034	2.52021	0.700058	2.80023		0	1.7014	0.80066					0	3.36461	1.34584
																						1.17735	8.24143	0	0	0	13.6937	10.1434	2.02869	11.1578	4.56455			1.12009	3.6403	2.66022	1.54013	2.52021		0.100083	1.00083	2.40198					0	2.01877	2.01877
																						0	47.0939	3.53204	0	4.70939	0.507173	2.53586	13.1865	1.52152	0			1.82015	1.82015	1.40012	1.82015	1.12009		0.200165	1.00083	1.40115					2.01877	2.01877	7.40214
																						0	3.53204	15.3055	1.17735	0	0	11.665	10.1434	7.10042	0.507173			0.420035	0.840069	2.10017	2.52021	3.78031		0.300248	1.7014	1.30107					0.672922	0	1.34584
																						1.17735	18.8376	2.35469	0	0	1.52152	21.8084	1.01435	5.07173	0			0	3.08026	0.420035	0.700058	1.12009		0.300248	0.600495	4.50371					3.36461	1.34584	8.07507
																						0	34.1431	1.17735	0	3.53204	1.01435	2.53586	7.60759	3.04304	0			0.560046	3.6403	2.94024	1.12009	0.560046		0.100083	3.10256	2.3019					0.672922	1.34584	2.01877
																						0	15.3055	28.2563	4.70939	0	4.56455	22.3156	10.6506	2.53586	0			0.700058	2.3802	1.12009	0.700058	4.62038		0.100083	2.70223	0.100083					1.34584	0	2.69169
																						0	2.35469	18.8376	1.17735	2.35469	0	13.6937	13.1865	6.59324	0			0.280023	2.3802	2.10017	0.980081	1.2601		0.100083	2.10173	0.700578					2.69169	11.4397	0.672922
																						4.70939	30.611	7.06408	0	0	1.52152	15.7224	6.59324	0	0			1.82015	7.42061	0.560046	0.420035	0.980081		0.300248	0.80066	1.60132					2.01877	2.01877	4.03753
																						1.17735	11.7735	4.70939	3.53204	0	0.507173	16.7367	1.52152	3.04304	0			0.700058	4.06034	0.700058	1.82015	1.12009		0.100083	0.300248	1.10091					0	0.672922	5.38338
																						0	7.06408	2.35469	1.17735	1.17735	1.01435	13.6937	10.1434	16.2295	0			0.280023	7.56062	2.66022	2.94024	3.36028		0.200165	0.40033	0.200165					0	0.672922	3.36461
																						0	30.611	5.88674	14.1282	1.17735	2.02869	12.1721	3.04304	1.01435	4.05738			2.3802	0.560046	1.12009	1.96016	0.840069		0.300248	1.00083	3.00248					0	0.672922	7.40214
																						1.17735	3.53204	1.17735	1.17735	1.17735	0.507173	5.5789	3.04304	2.02869	3.04304			0.840069	4.06034	3.92032	0.560046	3.08026		0.100083	0.500413	2.3019					3.36461	3.36461	1.34584
																						0	0	1.17735	7.06408	0	0.507173	9.63628	2.53586	13.1865	1.01435			0.280023	2.10017	0.560046	1.54013	1.2601		0.200165	0.200165	1.10091					3.36461	3.36461	2.01877
																						0	1.17735	0	0	0	4.05738	6.59324	0	3.04304	0			0.840069	6.30052	0.980081	6.30052	0.700058		0.100083	0.200165	1.10091					1.34584	4.03753	0.672922
																						0	37.6751	10.5961	3.53204	0	1.52152	12.1721	9.63628	5.07173	0.507173			2.52021	6.0205	0.840069	6.30052	2.66022		0.300248	0.200165	2.10173					2.01877	1.34584	14.1314
																						1.17735	28.2563	1.17735	1.17735	1.17735	2.02869	5.07173	1.01435	0.507173	0			0.560046	2.3802	0.420035	0.280023	2.10017		0.200165	0.200165	0					2.01877	0	4.71046
																						1.17735	8.24143	1.17735	0	4.70939	1.01435	6.59324	4.56455	0	0			0.980081	6.44053	0.560046	1.82015	2.94024		0.300248	0.200165	1.80149					1.34584	0	4.71046
																						1.17735	5.88674	3.53204	0	0	1.01435	6.59324	16.2295	2.02869	0			0.980081	1.68014	0.840069	1.54013	0.280023		0	0.40033	3.40281					1.34584	0	3.36461
																						0	30.611	2.35469	0	0	0	8.11476	2.02869	1.01435	0			0.140012	1.82015	2.24018	2.24018	1.12009		0	0.300248	0.80066					1.34584	0.672922	6.0563
																						1.17735	9.41878	1.17735	1.17735	2.35469	0	13.6937	5.07173	12.1721	0.507173			0.420035	2.94024	1.82015	4.62038	2.52021		0.100083	0.200165	0					2.69169	1.34584	5.38338
																						1.17735	40.0298	12.9508	5.88674	10.5961	0.507173	1.52152	5.5789	15.7224	0			1.40012	3.92032	1.12009	3.50029	1.54013		0.100083	0.600495	1.10091					2.01877	1.34584	4.03753
																						2.35469	36.4978	16.4829	0	0	1.01435	2.02869	10.6506	0.507173	0.507173			1.2601	2.10017	1.2601	2.52021	0.980081		0.100083	0.300248	2.00165					0	1.34584	1.34584
																						0	52.9806	3.53204	0	7.06408	3.04304	5.07173	10.6506	12.1721	0			1.12009	1.54013	1.68014	1.82015	4.48037		0.200165	0	2.10173					0	4.03753	8.07507
																						2.35469	27.079	0	2.35469	0	2.02869	5.07173	2.02869	2.02869	0			1.82015	6.72056	0.980081	0.560046	1.96016		0	0.700578	2.70223					1.34584	4.03753	4.03753
																						1.17735	9.41878	7.06408	1.17735	0	0	9.63628	2.02869	11.1578	0			0.980081	2.3802	1.2601	4.20035	0.420035		0.200165	0.600495	4.30355					2.69169	7.40214	4.71046
																						0	21.1923	3.53204	5.88674	0	0.507173	0.507173	8.11476	4.56455	0.507173			0.280023	3.6403	0.980081	2.24018	0.700058		0.200165	0.600495	1.40115					0	4.03753	0.672922
																						0	4.70939	1.17735	1.17735	0	1.01435	7.60759	1.52152	3.04304	0			0.700058	0.840069	1.40012	0.280023	3.6403		0	1.80149	5.40446					0.672922	0	1.34584
																						0	24.7243	1.17735	1.17735	0	1.52152	5.07173	8.11476	2.53586	2.02869			0.980081	5.60046	3.08026	2.10017	2.3802		0	0.200165	0.500413					0	4.71046	2.01877
																						0	10.5961	1.17735	1.17735	0	0.507173	6.59324	0.507173	17.2439	0			1.2601	6.0205	2.66022	3.6403	1.40012		0.300248	0.700578	2.00165					2.01877	1.34584	12.7855
																						0	23.5469	1.17735	1.17735	0	0.507173	0	3.55021	21.8084	0.507173			0.420035	2.94024	3.22027	1.12009	0.560046		0.200165	1.20099	3.40281					2.01877	1.34584	10.7668
																						0	11.7735	1.17735	2.35469	1.17735	1.01435	0	0.507173	8.11476	2.02869			1.2601	1.68014	0.700058	1.54013	0.980081		0	0	3.20264					0	4.71046	6.72922
																						1.17735	43.5618	14.1282	0	0	3.04304	1.52152	0	0	3.04304			0.560046	4.20035	1.12009	1.40012	2.94024		0.200165	0.200165	1.60132					0	5.38338	1.34584
																						0	37.6751	8.24143	1.17735	0	0	28.9088	0	18.7654	0.507173			0.420035	3.50029	0.980081	1.12009	0.840069		0.40033	0.200165	2.50206					0	0	4.71046
																						2.35469	9.41878	8.24143	1.17735	0	5.07173	4.56455	4.56455	0.507173	1.52152			1.12009	2.3802	1.2601	0.840069	0.420035		0.200165	0.100083	0.500413					0.672922	0	4.71046
																						2.35469	8.24143	2.35469	1.17735	0	1.52152	2.53586	0.507173	3.55021	0			0.280023	6.72056	3.08026	1.40012	1.82015		0.40033	0.300248	0.40033					0	0	8.07507
																						0	3.53204	1.17735	0	1.17735	1.52152	9.63628	5.5789	1.01435	0			1.68014	0.700058	3.36028	1.40012	0.980081		0	0.80066	0					0	0	2.01877
																						0	34.1431	1.17735	0	0	1.01435	3.04304	0	0.507173	0			0.420035	1.68014	0.840069	1.82015	1.54013		0.200165	2.00165	1.7014					1.34584	0.672922	3.36461
																						0	20.0149	12.9508	0	0	1.52152	15.7224	3.04304	1.01435	3.55021			0.140012	2.94024	0.980081	0.840069	0.420035		0.300248	0.700578	3.50289					0	0.672922	1.34584
																						2.35469	28.2563	7.06408	1.17735	2.35469	1.01435	10.1434	0	0.507173	0			1.2601	1.2601	2.10017	0.700058	0.420035		0.300248	2.3019	0.200165					1.34584	3.36461	1.34584
																						1.17735	32.9657	0	0	1.17735	0	4.56455	5.07173	8.11476	0			0.140012	2.3802	0.840069	0.700058	1.68014		0.100083	0.900743	2.70223					2.01877	0	2.01877
																						4.70939	10.5961	1.17735	0	0	2.02869	10.6506	10.1434	7.60759	2.02869			0.420035	2.80023	4.48037	0.560046	0.980081		0	0.900743	1.10091					2.01877	0	0.672922
																						0	27.079	8.24143	2.35469	0	0	5.5789	2.02869	1.01435	0.507173			0.420035	3.08026	1.2601	2.52021	1.12009		0	0.600495	4.30355					0.672922	1.34584	3.36461
																						1.17735	1.17735	1.17735	8.24143	1.17735	2.02869	14.2008	1.52152	2.53586	0.507173			0.840069	4.06034	3.6403	0.700058	0.280023		0.500413	0.700578	1.90157					2.69169	0.672922	0.672922
																						0	9.41878	3.53204	0	0	0	8.62193	1.01435	1.01435	0			0.980081	1.82015	0.840069	0.560046	0.980081		0	0.200165	2.00165					0.672922	3.36461	6.0563
																						0	10.5961	8.24143	2.35469	1.17735	1.52152	26.8802	1.01435	2.53586	0			0.420035	1.40012	2.52021	0.700058	0.700058		0.200165	0.600495	2.10173					1.34584	2.01877	1.34584
																						0	3.53204	1.17735	0	0	2.02869	12.6793	5.5789	0	0			2.52021	1.96016	0.700058	1.82015	1.40012		0.200165	0	2.40198					0.672922	0.672922	4.03753
																						1.17735	11.7735	1.17735	0	0	1.01435	16.7367	2.53586	6.08607	1.01435			2.52021	4.06034	2.3802	0.280023	1.68014		0.200165	2.50206	0					0.672922	3.36461	1.34584
																						0	34.1431	0	3.53204	0	0.507173	16.7367	2.02869	1.52152	0.507173			1.12009	1.40012	1.12009	2.24018	0.840069		0.300248	0.200165	0.100083					0.672922	8.07507	6.0563
																						0	3.53204	0	2.35469	2.35469	1.01435	14.708	0.507173	1.52152	0			1.2601	2.66022	1.54013	2.24018	0.560046		0	0.700578	2.50206					2.01877	0.672922	1.34584
																						0	14.1282	23.5469	0	2.35469	1.52152	8.62193	2.02869	1.52152	0			1.68014	9.52079	0.420035	1.54013	2.3802		0	0.300248	1.7014					1.34584	0.672922	16.8231
																						1.17735	16.4829	2.35469	0	0	0.507173	31.9519	0	1.01435	3.04304			1.12009	4.90041	0.980081	0.560046	0.560046		0.100083	0.100083	2.50206					2.01877	1.34584	2.69169
																						1.17735	20.0149	0	8.24143	7.06408	0.507173	27.3873	5.5789	6.59324	1.01435			0.980081	1.82015	1.54013	1.2601	0.980081		0	1.30107	0.100083					0	2.01877	2.01877
																						3.53204	16.4829	0	2.35469	0	0.507173	11.665	2.02869	0.507173	0			3.08026	6.16051	1.68014	0.140012	0.700058		0.100083	1.60132	2.90239					0.672922	2.69169	12.1126
																						0	14.1282	20.0149	4.70939	0	2.02869	11.665	6.08607	1.52152	0			2.24018	3.08026	3.08026	0.980081	0.840069		0	0.700578	0					0.672922	0	8.07507
																						1.17735	8.24143	3.53204	0	1.17735	1.01435	22.8228	0	1.01435	0.507173			0.560046	1.96016	3.08026	0.980081	0.420035		0.100083	0	0.100083					0.672922	0.672922	2.69169
																						2.35469	35.3204	2.35469	0	0	1.52152	12.6793	1.01435	0.507173	0			0.560046	2.52021	0.560046	0.840069	1.40012		0.100083	1.7014	3.50289					0	2.01877	0.672922
																						2.35469	10.5961	2.35469	2.35469	0	1.01435	2.53586	0.507173	3.55021	0			1.12009	2.3802	2.66022	2.66022	0.280023		0	0.900743	0.40033					0.672922	2.01877	4.03753
																						1.17735	1.17735	16.4829	3.53204	10.5961	1.52152	20.7941	4.05738	1.01435	1.01435			1.68014	2.80023	2.94024	0.980081	1.54013		0	2.20181	3.00248					0	2.69169	10.7668
																						3.53204	24.7243	0	2.35469	0	0	1.01435	1.01435	2.02869	0.507173			0.560046	3.78031	2.3802	1.12009	1.54013		0.300248	0.80066	0.80066					1.34584	1.34584	0.672922
																						1.17735	22.3696	5.88674	0	0	3.55021	9.12911	0.507173	11.1578	1.01435			1.68014	2.80023	3.6403	2.10017	0.840069		0.300248	1.10091	2.80231					1.34584	2.69169	0
																						0	1.17735	7.06408	1.17735	7.06408	1.01435	33.9806	0	0	0			2.10017	2.3802	2.66022	3.36028	0.700058		0	0.500413	0					0.672922	4.03753	6.72922
																						0	10.5961	1.17735	2.35469	3.53204	0.507173	10.1434	3.55021	0.507173	0			0.980081	6.72056	1.12009	1.2601	0.700058		0.100083	0	1.90157					2.01877	5.38338	4.03753
																						0	3.53204	0	0	0	0.507173	9.12911	4.05738	3.04304	0.507173			1.40012	2.66022	1.82015	1.40012	1.12009		0.200165	0	2.90239					0.672922	4.03753	5.38338
																						1.17735	18.8376	0	2.35469	1.17735	3.04304	4.56455	2.53586	7.10042	0			1.54013	3.36028	2.24018	0.280023	0.280023		0.300248	0.100083	2.10173					0.672922	0.672922	2.69169
																						0	16.4829	5.88674	1.17735	0	1.01435	11.1578	1.01435	1.52152	0			3.22027	2.10017	0.560046	0.700058	2.10017		0	0.700578	3.10256					0.672922	8.74799	2.69169
																						2.35469	5.88674	0	1.17735	0	0.507173	9.63628	0.507173	0.507173	0			0.140012	2.94024	1.54013	1.12009	1.2601		0.100083	2.50206	3.80314					1.34584	2.69169	7.40214
																						1.17735	20.0149	0	0	2.35469	0	13.6937	2.02869	7.60759	1.01435			2.10017	1.82015	2.3802	0.280023	0.560046		0.100083	1.7014	1.7014					0.672922	6.72922	2.69169
																						0	43.5618	0	0	0	1.01435	25.3586	13.1865	0.507173	0.507173			0.700058	3.6403	4.20035	1.2601	0.560046		0.100083	0.700578	0.300248					0.672922	0	2.01877
																						0	18.8376	0	0	0	0.507173	14.708	1.52152	1.01435	0			1.12009	5.32044	7.00058	0.700058	0.280023		0.100083	0.500413	0.40033					0.672922	1.34584	6.0563
																						0	34.1431	10.5961	2.35469	1.17735	4.56455	35.5021	2.53586	0	0			0.420035	2.80023	0.700058	1.68014	0.700058		0	1.60132	1.60132					1.34584	6.72922	4.71046
																						0	1.17735	1.17735	0	0	0	5.5789	1.52152	3.55021	0			1.68014	1.96016	6.16051	0.980081	0.420035		0.200165	0.200165	2.00165					2.01877	0.672922	1.34584
																						2.35469	7.06408	8.24143	2.35469	0	0.507173	25.3586	0.507173	1.01435	0			1.2601	4.62038	1.82015	1.96016	0.420035		0	1.20099	3.00248					0.672922	0	1.34584
																						0	7.06408	3.53204	2.35469	0	0.507173	11.665	0	5.07173	0			1.54013	1.54013	1.54013	0.280023	0.700058		0	0.700578	0.40033					0	6.72922	2.69169
																						0	7.06408	1.17735	1.17735	2.35469	1.01435	26.373	0	16.2295	0			1.82015	3.22027	2.24018	2.94024	0.140012		1.80149	0	2.00165					0.672922	7.40214	0.672922
																						0	12.9508	10.5961	1.17735	0	0	13.6937	1.52152	4.05738	0			0.980081	2.94024	1.96016	0.420035	3.08026		0.300248	0.80066	4.20347					1.34584	0	2.69169
																						0	11.7735	2.35469	2.35469	0	0.507173	29.9232	15.7224	2.02869	0			1.40012	6.86057	1.82015	1.68014	0.140012		0.100083	1.40115	2.10173					4.03753	10.0938	7.40214
																						1.17735	68.2861	0	0	2.35469	0	11.665	3.55021	1.01435	0			0.280023	1.68014	2.3802	0.840069	0.140012		0	2.70223	1.20099					1.34584	1.34584	5.38338
																						2.35469	11.7735	7.06408	0	1.17735	3.55021	21.8084	7.60759	3.04304	0			0.700058	4.34036	4.48037	0.280023	1.96016		0.100083	2.10173	2.60215					1.34584	5.38338	2.01877
																						0	10.5961	4.70939	0	1.17735	2.02869	16.7367	6.59324	0	0			0.840069	1.96016	0.700058	0.840069	2.10017		0.100083	0.700578	3.00248					0.672922	0.672922	8.07507
																						0	17.6602	3.53204	2.35469	0	0.507173	22.3156	4.56455	1.52152	0.507173			0.980081	0.700058	1.82015	0.980081	1.2601		0.100083	0.80066	0.100083					0	0	3.36461
																						1.17735	23.5469	9.41878	2.35469	0	0	30.4304	2.02869	1.01435	0.507173			0.280023	2.66022	0.700058	0.420035	0.420035		0.100083	0.500413	0.200165					0.672922	8.07507	3.36461
																						0	36.4978	2.35469	1.17735	0	0	22.8228	0	7.60759	0			0.700058	0.700058	0.700058	1.96016	0.140012		0.100083	0.700578	3.80314					1.34584	4.71046	3.36461
																						3.53204	35.3204	2.35469	4.70939	0	0	13.1865	0.507173	2.02869	0			0.840069	2.24018	1.68014	2.52021	1.40012		0.100083	0.500413	1.40115					0.672922	3.36461	2.69169
																						2.35469	36.4978	1.17735	16.4829	0	0	9.12911	13.6937	1.01435	0.507173			0.700058	4.76039	2.10017	3.50029	1.96016		0.100083	1.50124	3.10256					0.672922	4.03753	3.36461
																						0	3.53204	5.88674	1.17735	0	1.01435	12.1721	6.08607	2.53586	0			0.420035	3.22027	1.96016	4.20035	0.420035		0	1.7014	0.300248					0	0	0.672922
																						0	15.3055	0	1.17735	0	2.02869	11.665	1.01435	0.507173	0			2.3802	3.36028	4.90041	1.96016	2.94024		0.100083	0.100083	3.10256					0	11.4397	1.34584
																						4.70939	4.70939	0	1.17735	1.17735	3.04304	8.62193	1.52152	1.01435	1.01435			0.280023	0.840069	0.980081	0.840069	0.560046		0.200165	0	0.600495					0	0.672922	1.34584
																						1.17735	12.9508	0	2.35469	1.17735	0	12.6793	8.62193	3.04304	0			1.40012	1.2601	0.140012	0.560046	1.40012		0	1.40115	0.100083					0.672922	0.672922	11.4397
																						1.17735	9.41878	0	1.17735	1.17735	1.52152	27.8945	4.05738	0.507173	1.01435			1.68014	3.78031	3.36028	0.280023	0.840069		0.200165	0.100083	0.600495					0	4.03753	1.34584
																						0	29.4337	5.88674	7.06408	0	0	27.3873	0.507173	0.507173	5.5789			1.68014	4.06034	0.980081	0.840069	2.94024		0.100083	2.20181	2.90239					0.672922	6.72922	2.69169
																						0	16.4829	0	1.17735	1.17735	1.01435	2.53586	13.6937	2.53586	2.02869			0	5.32044	0.980081	0.420035	2.10017		0.200165	2.00165	2.00165					0.672922	2.01877	2.69169
																						2.35469	31.7884	3.53204	0	0	1.01435	11.665	4.05738	0.507173	3.04304			0.420035	2.24018	0.560046	0.700058	0.560046		0.100083	0	2.00165					0.672922	0	14.1314
																						0	37.6751	2.35469	0	0	1.52152	20.7941	16.7367	7.10042	0			0.420035	5.32044	0.560046	1.82015	2.52021		0	3.30272	0.40033					0	16.1501	4.71046
																						0	14.1282	9.41878	0	1.17735	0.507173	10.1434	0	6.59324	0			1.68014	4.48037	1.2601	1.2601	0.280023		0	0.40033	0.600495					0.672922	0.672922	1.34584
																						2.35469	25.9016	3.53204	2.35469	3.53204	0.507173	15.7224	0	10.1434	0			0.140012	1.40012	2.52021	0.700058	0.560046		0.100083	0.300248	0.40033					0	10.0938	10.7668
																						0	15.3055	1.17735	10.5961	4.70939	3.55021	2.02869	5.07173	2.53586	0			1.54013	3.22027	1.54013	3.50029	1.12009		0	0.500413	0.700578					0	1.34584	1.34584
																						3.53204	16.4829	1.17735	2.35469	1.17735	1.52152	4.05738	22.3156	0	0			0.700058	0.700058	1.12009	0.840069	0.700058		0.300248	0.700578	0					1.34584	0	4.71046
																						0	41.2071	1.17735	0	25.9016	1.01435	2.53586	3.55021	0.507173	0			0.560046	8.82073	1.12009	0.140012	0.700058		0.300248	2.70223	2.50206					0.672922	0	7.40214
																						2.35469	17.6602	3.53204	0	5.88674	1.01435	9.63628	0	0.507173	0.507173			0.420035	1.96016	2.80023	1.96016	0.980081		0.100083	0.100083	1.20099					0	8.07507	3.36461
																						0	24.7243	0	2.35469	2.35469	4.05738	5.07173	2.02869	0.507173	0			1.68014	3.92032	1.2601	2.80023	0.140012		0.100083	0.300248	0.500413					0	2.69169	4.71046
																						0	17.6602	15.3055	0	3.53204	4.05738	6.08607	1.01435	15.2152	0			1.96016	2.3802	1.40012	3.22027	0.280023		0.100083	0.200165	0.700578					0.672922	8.07507	4.03753
																						1.17735	22.3696	1.17735	0	0	0.507173	28.4017	17.2439	6.59324	0			0.980081	2.80023	1.2601	0.840069	2.66022		0	0.500413	0.600495					5.38338	6.0563	4.03753
																						0	9.41878	0	2.35469	0	0.507173	7.10042	14.708	0.507173	9.12911			0.280023	0	0.700058	0.420035	1.40012		0	0.40033	3.00248					0	0	1.34584
																						0	9.41878	2.35469	1.17735	1.17735	0	9.12911	2.53586	3.04304	0.507173			1.68014	1.2601	1.54013	1.2601	2.10017		0.100083	1.00083	1.40115					1.34584	0	2.01877
																						2.35469	35.3204	7.06408	1.17735	5.88674	0.507173	6.08607	1.01435	8.62193	0			2.10017	2.10017	0.560046	1.2601	0.700058		0.100083	0.700578	0.200165					0	1.34584	3.36461
																						4.70939	4.70939	9.41878	0	3.53204	0.507173	12.1721	2.02869	14.708	3.55021			1.40012	3.92032	0.420035	1.2601	0.140012		0.100083	0.700578	0.100083					0	5.38338	2.69169
																						5.88674	1.17735	2.35469	2.35469	0	1.01435	13.6937	1.52152	1.52152	0.507173			0.700058	1.96016	0.560046	1.12009	0.980081		0	0.600495	2.3019					0	0	1.34584
																						2.35469	0	3.53204	3.53204	1.17735	0.507173	19.2726	5.5789	3.55021	0			1.68014	2.10017	1.54013	2.80023	1.40012		0.200165	0.300248	2.20181					0	0	4.03753
																						2.35469	18.8376	15.3055	2.35469	4.70939	0.507173	1.52152	5.07173	6.59324	3.04304			2.94024	2.66022	0.840069	3.78031	0.560046		0	0.700578	0					1.34584	4.71046	1.34584
																						0	2.35469	3.53204	1.17735	0	0.507173	5.5789	13.1865	9.12911	0.507173			1.82015	3.36028	3.50029	2.80023	1.68014		0	0	0					0	0	3.36461
																						0	3.53204	1.17735	0	9.41878	0.507173	9.12911	7.10042	6.08607	1.01435			0.420035	2.80023	1.2601	1.12009	0.280023		0	0	2.20181					0.672922	5.38338	8.07507
																						0	11.7735	4.70939	5.88674	1.17735	0	20.7941	0	2.53586	0			1.40012	1.2601	1.2601	3.36028	1.2601		0.300248	0.80066	0.700578					0	10.7668	3.36461
																						0	11.7735	2.35469	0	1.17735	0.507173	6.59324	1.01435	7.10042	0			0.280023	1.40012	2.10017	0.280023	0.140012		0.300248	0	2.20181					0.672922	11.4397	6.72922
																						1.17735	7.06408	1.17735	0	4.70939	0	19.7797	17.2439	0	5.07173			1.96016	0.980081	2.24018	0.840069	2.66022		0	0.80066	0.600495					0	9.42091	18.8418
																						3.53204	25.9016	7.06408	0	5.88674	0	7.60759	1.01435	0.507173	0			0.560046	5.18043	0.980081	0.980081	0.980081		0.100083	1.60132	2.70223					2.69169	0	0.672922
																						1.17735	24.7243	1.17735	1.17735	1.17735	5.07173	24.8515	7.60759	10.1434	0			1.2601	3.36028	1.82015	2.66022	0.280023		0.100083	0	2.3019					1.34584	6.72922	12.7855
																						10.5961	9.41878	0	2.35469	0	1.01435	4.56455	0	10.1434	3.04304			0.560046	1.82015	0.560046	12.601	0.700058		0.200165	0.900743	0.900743					0	4.71046	4.03753
																						1.17735	17.6602	1.17735	2.35469	1.17735	0	13.6937	0.507173	6.08607	0			0.840069	3.92032	1.54013	2.10017	0.980081		0	0.300248	0.600495					0	1.34584	11.4397
																						0	37.6751	4.70939	2.35469	1.17735	0	29.416	7.60759	7.10042	0			0.560046	7.2806	1.12009	1.54013	0.140012		0.100083	0.300248	4.10338					2.01877	3.36461	2.01877
																						0	8.24143	4.70939	0	0	0.507173	15.2152	7.60759	2.53586	0.507173			0.980081	3.36028	0.560046	0.700058	2.24018		0.100083	0	1.7014					0.672922	6.0563	5.38338
																						2.35469	2.35469	1.17735	0	2.35469	0.507173	7.10042	7.60759	2.53586	1.52152			0.560046	3.36028	0.700058	1.54013	0.980081		0.200165	2.00165	0.700578					0	6.72922	9.42091
																						0	9.41878	16.4829	1.17735	0	1.01435	7.10042	2.53586	4.56455	0			2.10017	3.6403	1.12009	0.980081	5.46045		0.100083	1.10091	1.40115					0	0	5.38338
																						2.35469	18.8376	10.5961	2.35469	1.17735	4.05738	13.6937	1.52152	3.04304	0			0.560046	6.16051	1.82015	1.96016	0.420035		0.300248	2.00165	2.80231					0	0	8.74799
																						2.35469	3.53204	1.17735	2.35469	1.17735	0.507173	12.1721	0	3.04304	1.52152			2.52021	6.72056	0.700058	4.62038	2.24018		0.100083	0.80066	0.100083					0	0	4.03753
																						0	22.3696	0	1.17735	0	0.507173	11.1578	0.507173	0.507173	0			1.40012	0.700058	2.24018	0.840069	0		0.200165	0	1.90157					2.01877	0	4.71046
																						0	5.88674	14.1282	1.17735	0	0	11.665	14.2008	0	0.507173			0.560046	2.10017	1.12009	2.24018	1.12009		0	0	1.80149					0.672922	3.36461	4.71046
																						0	0	9.41878	0	0	1.52152	16.2295	0.507173	3.04304	2.02869			0.420035	2.24018	0.560046	2.24018	0.280023		0.100083	0.200165	0.200165					1.34584	1.34584	4.03753
																						0	3.53204	3.53204	2.35469	0	2.02869	16.7367	5.07173	6.08607	1.01435			0.420035	1.96016	4.34036	1.40012	0		0.300248	0.300248	1.7014					1.34584	6.72922	1.34584
																						1.17735	1.17735	2.35469	1.17735	0	0.507173	16.2295	0	1.01435	3.04304			1.12009	1.40012	1.54013	1.12009	1.82015		0	0.80066	2.00165					0	1.34584	6.72922
																						0	42.3845	0	0	7.06408	0	5.5789	0	8.11476	0			0.280023	7.70064	2.24018	1.96016	1.12009		0.100083	0.300248	1.00083					4.03753	0.672922	6.0563
																						2.35469	14.1282	8.24143	0	1.17735	0.507173	1.01435	1.01435	4.05738	0			0.980081	11.901	0.280023	0.980081	0.700058		0.100083	1.10091	0					0	2.69169	5.38338
																						12.9508	8.24143	1.17735	0	1.17735	1.01435	17.2439	1.52152	0	0			1.12009	0.560046	2.10017	0.840069	0.140012		0.200165	0.100083	1.50124					0	8.07507	2.69169
																						0	7.06408	9.41878	0	1.17735	2.53586	5.5789	4.05738	1.52152	0.507173			2.3802	3.08026	1.12009	5.60046	0.420035		0.100083	0.200165	1.80149					0.672922	1.34584	7.40214
																						1.17735	4.70939	5.88674	0	0	0.507173	16.2295	1.01435	7.10042	0			0.980081	5.04042	1.40012	0.840069	0		0.40033	0.600495	2.20181					0.672922	9.42091	1.34584
																						1.17735	20.0149	2.35469	2.35469	0	0	15.2152	3.55021	3.04304	3.04304			0.840069	3.78031	1.40012	2.10017	0.560046		0.100083	0.200165	1.90157					0.672922	4.03753	4.71046
																						0	52.9806	1.17735	3.53204	0	0	1.52152	1.52152	9.63628	0.507173			0.140012	5.60046	0.700058	0.560046	0.280023		0	1.7014	3.20264					0	7.40214	1.34584
																						5.88674	14.1282	14.1282	22.3696	0	0	2.53586	8.62193	1.01435	1.01435			1.40012	1.68014	1.54013	1.12009	0		0.200165	0.600495	2.00165					0.672922	10.0938	7.40214
																						0	37.6751	3.53204	1.17735	1.17735	0.507173	24.3443	5.5789	7.60759	0			1.2601	3.08026	1.82015	0.420035	0.840069		0.40033	2.60215	0.300248					2.01877	3.36461	12.7855
																						2.35469	5.88674	1.17735	0	3.53204	0	9.63628	6.59324	1.01435	1.01435			0.280023	1.82015	0.700058	1.82015	0.700058		0.200165	0	2.60215					0	0.672922	11.4397
																						0	2.35469	2.35469	3.53204	1.17735	0	9.63628	4.05738	8.11476	0			0.700058	2.94024	2.10017	1.68014	1.40012		0	1.80149	0					1.34584	0	0.672922
																						1.17735	2.35469	4.70939	3.53204	0	0	13.6937	1.52152	0	1.52152			0.560046	3.36028	0.980081	1.40012	0.840069		0	1.00083	4.80396					0	0.672922	4.03753
																						0	1.17735	2.35469	7.06408	0	0	16.7367	1.52152	0.507173	0.507173			1.96016	6.44053	0.700058	0.840069	0.980081		0.200165	1.30107	0.80066					1.34584	2.69169	10.7668
																						1.17735	10.5961	0	1.17735	0	0	10.6506	0.507173	16.2295	0			1.68014	1.82015	2.80023	1.68014	2.52021		0.100083	0.700578	3.90322					0.672922	8.07507	2.69169
																						0	9.41878	1.17735	2.35469	0	0.507173	1.01435	0	0.507173	0			2.24018	4.34036	2.52021	0.840069	2.94024		0.500413	2.00165	1.7014					0.672922	0	4.03753
																						1.17735	9.41878	10.5961	10.5961	2.35469	0	19.7797	8.11476	3.55021	1.01435			0.560046	5.04042	0.700058	2.3802	0.560046		0.300248	1.50124	0.700578					2.69169	1.34584	8.07507
																						1.17735	9.41878	7.06408	5.88674	3.53204	0	25.3586	0.507173	1.01435	1.01435			1.96016	6.44053	1.2601	1.40012	4.20035		0.200165	0.80066	0					1.34584	0	5.38338
																						0	7.06408	0	0	1.17735	1.01435	25.3586	1.01435	11.665	0			0.420035	1.82015	0.280023	0.840069	1.40012		0.100083	1.50124	1.80149					0	0	2.01877
																						1.17735	18.8376	0	2.35469	2.35469	0	23.3299	0	1.52152	0			1.40012	4.06034	2.52021	4.76039	0.420035		0.100083	1.40115	3.30272					0.672922	1.34584	6.0563
																						0	1.17735	16.4829	1.17735	2.35469	0	18.2582	0.507173	11.1578	6.08607			0.560046	10.2208	1.40012	0.980081	1.2601		0	1.60132	3.20264					0.672922	16.8231	1.34584
																						0	1.17735	8.24143	1.17735	10.5961	0	5.07173	3.04304	0.507173	0			1.40012	9.52079	0.840069	2.10017	1.96016		0.200165	0.200165	0					1.34584	0	4.03753
																						0	1.17735	0	1.17735	2.35469	0	22.3156	0.507173	9.12911	0			2.94024	3.22027	0.560046	4.48037	0.840069		0.100083	0	0.900743					2.69169	0	4.03753
																						0	35.3204	9.41878	4.70939	10.5961	0	14.2008	2.02869	0.507173	0			0.140012	3.78031	0.840069	1.12009	0.420035		0.200165	1.00083	0					0	3.36461	1.34584
																						0	36.4978	1.17735	1.17735	0	0.507173	12.6793	0	2.02869	0			1.2601	2.66022	1.2601	0.840069	0.700058		0.200165	0	2.3019					0.672922	0	6.72922
																						0	25.9016	2.35469	1.17735	0	0	8.11476	4.56455	6.59324	3.04304			0.840069	2.94024	0.560046	0.980081	3.92032		0	2.10173	2.00165					0.672922	0	9.42091
																						0	17.6602	2.35469	1.17735	0	1.01435	2.53586	1.01435	9.63628	1.01435			1.96016	4.20035	1.12009	1.68014	0.140012		0	0.100083	2.10173					7.40214	4.71046	8.07507
																						1.17735	34.1431	5.88674	1.17735	4.70939	0	4.56455	9.12911	3.04304	0			0.980081	6.16051	0.560046	1.68014	2.24018		0	0.700578	1.50124					0	4.03753	3.36461
																						0	5.88674	18.8376	0	0	0.507173	5.07173	2.53586	1.01435	5.07173			2.10017	3.22027	2.10017	1.54013	0		0	1.40115	0.600495					0.672922	0	7.40214
																						0	5.88674	0	2.35469	2.35469	0	12.1721	7.10042	0.507173	4.05738			2.10017	3.08026	1.96016	4.48037	0.700058		0.200165	0.100083	4.10338					0	2.69169	2.69169
																						1.17735	3.53204	2.35469	1.17735	0	0	20.2869	1.52152	1.52152	0			3.08026	7.56062	1.96016	0.280023	0.560046		0	2.00165	2.3019					0.672922	0.672922	3.36461
																						1.17735	25.9016	3.53204	0	1.17735	0.507173	2.02869	2.02869	2.02869	0.507173			4.34036	4.48037	0.840069	0.840069	2.3802		0.500413	0.500413	3.50289					0.672922	0.672922	6.72922
																						0	21.1923	4.70939	2.35469	8.24143	0.507173	26.373	0.507173	2.02869	0			0.840069	8.40069	1.54013	1.2601	2.24018		0.100083	0	1.90157					1.34584	4.03753	0.672922
																						0	3.53204	1.17735	4.70939	0	0	17.2439	4.56455	2.02869	0.507173			1.82015	7.14059	4.90041	0.700058	1.2601		0.100083	3.10256	2.50206					2.69169	0.672922	2.01877
																						4.70939	7.06408	1.17735	2.35469	0	0.507173	32.459	9.63628	1.52152	0			1.2601	9.80081	1.2601	0.420035	0.560046		0.100083	1.90157	0.300248					0.672922	0.672922	4.71046
																						3.53204	32.9657	5.88674	2.35469	1.17735	0.507173	14.2008	4.05738	1.01435	0			1.68014	6.86057	0.980081		0.140012		0	0	1.60132					0.672922	4.03753	1.34584
																						1.17735	29.4337	1.17735	10.5961	0	0	1.52152	1.01435	5.5789	0			0.140012	8.40069	0.420035		0.140012		0.100083	2.00165	0.500413					0	0	7.40214
																						0	4.70939	15.3055	0	1.17735	0.507173	29.416	5.5789	1.01435	0			1.2601	5.88049	3.78031		0.280023		0	2.70223	1.30107					0	2.01877	5.38338
																						1.17735	10.5961	0	0	1.17735	0	16.2295	0	3.04304	0			1.96016	1.96016	0.420035		0.840069		0.100083	0.300248	1.80149					0	0.672922	0
																						1.17735	1.17735	32.9657	2.35469	0	0	2.02869	0	2.02869	0			2.66022	3.6403	2.10017		2.94024		0.200165	0	0.700578					1.34584	10.7668	4.71046
																						3.53204	15.3055	25.9016	5.88674	2.35469	1.01435	0	0	1.01435	0.507173			0.140012	4.62038	2.24018		1.82015		0.300248	0	3.10256					0	4.71046	8.74799
																						0	23.5469	31.7884	0	0	0.507173	3.55021	13.6937	0	0.507173			0.700058	4.06034	0.840069		0.700058		0.200165	0.500413	0.300248					0	0	5.38338
																						1.17735	1.17735	9.41878	0	3.53204	1.52152	4.05738	3.55021	6.08607	1.01435			0.280023	5.32044	3.08026		1.2601		0.100083	0.900743	0.600495					1.34584	4.71046	6.0563
																						1.17735	16.4829	1.17735	1.17735	0	0.507173	22.8228	4.05738	1.52152	0			1.12009	5.04042	3.22027		1.96016		0.100083	0.80066	1.50124					1.34584	0	0
																						0	30.611	10.5961	1.17735	0	0.507173	11.665	10.1434	4.05738	0			1.68014	4.34036	2.52021		0.420035		0	0	2.80231					0.672922	1.34584	0.672922
																						2.35469	8.24143	4.70939	1.17735	0	0	23.3299	8.11476	2.53586	0			0.700058	2.80023	1.82015		2.80023		0.300248		2.00165					0	0	5.38338
																						1.17735	8.24143	11.7735	1.17735	2.35469	0	27.8945	1.01435	3.55021	0			0.280023	3.36028	0.980081		0		0.300248		2.50206					0	0	0
																						0	1.17735	3.53204	2.35469	0	0	0.507173	0	8.62193	0.507173			0.280023	3.78031	1.40012		0.560046		0.200165		1.7014					0	6.0563	3.36461
																						0	37.6751	10.5961	3.53204	2.35469	3.04304	23.8371	12.1721	1.01435	1.01435			0.280023	3.08026	0.700058		0.140012		0.200165		1.00083					0.672922	0	4.71046
																						0	9.41878	1.17735	1.17735	10.5961	1.01435	0.507173	2.02869	1.52152	0			0.560046	7.14059	2.94024		1.12009		0.200165		1.50124					3.36461	2.69169	7.40214
																						1.17735	21.1923	16.4829	7.06408	0	0	16.7367	4.56455	0	0			1.12009	1.12009	2.66022		1.12009		0.100083		0.500413					0	7.40214	0
																						0	9.41878	0	2.35469	0	2.02869	4.56455	16.2295	16.2295	1.01435			0.560046	2.66022	1.82015		0.700058		0.100083							0	11.4397	2.69169
																						1.17735	11.7735	2.35469	7.06408	4.70939	0	6.59324	9.63628	2.02869	0			0.700058	8.96074	1.40012		0.700058		0.100083							0	0	0.672922
																						0	36.4978	0	2.35469	2.35469	0.507173	22.8228	16.2295	0.507173	0.507173			0.560046	3.6403	2.94024		4.34036		0.300248							0	8.07507	2.69169
																						0	12.9508	2.35469	1.17735	1.17735	0	12.1721	3.04304	2.02869	0			0.840069	6.58054	0.420035		3.08026		0.100083							0	2.01877	2.69169
																						2.35469	11.7735	12.9508	1.17735	1.17735	1.01435	7.60759	2.53586	6.59324	1.52152			0.700058	4.06034	1.40012		1.68014		0.40033							2.01877	0.672922	6.0563
																						1.17735	8.24143	7.06408	7.06408	0	0.507173	26.8802	6.59324	15.7224	0.507173			0.700058	4.90041	1.54013		4.48037		0.100083							0	2.01877	2.01877
																						2.35469	15.3055	4.70939	3.53204	2.35469	0.507173	10.1434	0	1.01435	1.01435			0.980081	3.36028	0.560046		1.68014		0.500413							0	8.74799	8.07507
																						0	3.53204	1.17735	0	2.35469	0.507173	10.1434	0	8.62193	0			0.840069	4.20035	2.24018		1.96016		0.200165							0	6.72922	2.01877
																						1.17735	5.88674	0	1.17735	0	0	31.4447	0.507173	2.02869	0.507173			1.68014	1.82015	1.54013		0.420035		0.40033							0	0.672922	5.38338
																						1.17735	5.88674	5.88674	0	15.3055	0	26.373	0	0	0.507173			0.560046	8.12067	0.840069		0.420035		0.200165							0.672922	0	4.03753
																						0	15.3055	11.7735	2.35469	0	0.507173	10.1434	0	0.507173	2.53586			1.12009	2.94024	1.40012		1.54013		0.300248							0	11.4397	2.69169
																						0	15.3055	2.35469	1.17735	2.35469	0	3.04304	2.02869	0.507173	0.507173			0.140012	2.80023	2.10017		0.700058		0.40033							0.672922	0.672922	5.38338
																						1.17735	7.06408	11.7735	0	2.35469	0	18.7654	0.507173	0.507173	0			0.700058	2.94024	1.82015		1.40012		0.100083							0	0	1.34584
																						0	3.53204	0	0	1.17735	0.507173	5.07173	7.60759	5.07173	0.507173			0.420035	3.50029	1.54013		0.980081		0.100083							4.71046	4.03753	0.672922
																						1.17735	12.9508	4.70939	1.17735	0	0	6.08607	2.53586	0.507173	0			0.980081	1.82015	3.08026		1.68014		0.200165							0	2.01877	3.36461
																						0	25.9016	8.24143	5.88674	1.17735	0	30.9375	0	0.507173	2.53586			1.54013	6.16051	0.560046		4.20035		0.200165							0	1.34584	2.69169
																						2.35469	1.17735	8.24143	1.17735	2.35469	0	10.1434	5.5789	0.507173	0			0.140012	5.18043	2.24018		0.840069		0.200165							0.672922	2.01877	3.36461
																						2.35469	15.3055	0	1.17735	2.35469	0.507173	27.3873	1.01435	0	0.507173			0.700058	1.2601	1.68014		0.560046		0.200165							0	2.69169	2.01877
																						0	3.53204	4.70939	0	1.17735	0	18.2582	0	1.01435	1.01435			1.40012	1.96016	0.980081		1.40012		0.600495							0.672922	8.74799	4.03753
																						0	17.6602	1.17735	0	0	0.507173	3.04304	12.1721	0	0			0.280023	2.3802	0.560046		1.2601		0							0	4.71046	4.03753
																						1.17735	54.158	1.17735	0	0	0	19.2726	6.59324	3.55021	0			1.68014	2.24018	1.40012		0.280023		0.300248							0	0.672922	4.71046
																						0	14.1282	7.06408	0	0	0	7.60759	0	1.01435	0			0.840069	2.94024	4.06034		3.08026		0							0.672922	0	4.71046
																						1.17735	22.3696	1.17735	0	5.88674	0.507173	28.9088	1.01435	1.01435	0.507173			0.700058	3.78031	1.12009		0.420035		0.300248							0.672922	0.672922	6.72922
																						2.35469	1.17735	4.70939	4.70939	10.5961	0	19.2726	7.60759	0	1.52152			0.280023	3.6403	0.980081		0.840069									1.34584	5.38338	0
																						1.17735	2.35469	2.35469	5.88674	0	0.507173	7.60759	0	0	1.52152			0.840069	2.3802	2.10017		0.420035									0	0	4.03753
																						0	5.88674	1.17735	1.17735	4.70939	0	25.8658	7.10042	1.52152	0			1.40012	4.90041	1.12009		5.88049									0.672922	0.672922	3.36461
																						2.35469	11.7735	11.7735	1.17735	1.17735	0	13.1865	1.01435	0	1.01435			2.52021	3.6403	2.66022		1.40012									1.34584	0.672922	3.36461
																						2.35469	2.35469	15.3055	0	0	0.507173	28.9088	2.02869	1.52152	10.1434			0.840069	3.50029	0.980081		0.420035									3.36461	3.36461	5.38338
																						1.17735	7.06408	1.17735	2.35469	1.17735	0.507173	11.1578	1.01435	1.01435	1.52152			0.980081	4.62038	0.140012		1.2601									0.672922	8.07507	2.69169
																						0	43.5618	21.1923	1.17735	15.3055	0	11.1578	0	5.07173	0			0.700058	3.6403	0.280023		1.12009									1.34584	2.69169	2.69169
																						4.70939	4.70939	2.35469	0	1.17735	0	16.7367	0	0	1.52152			0.700058	2.66022	2.94024		1.82015									0	0.672922	2.01877
																						0	14.1282	1.17735	0	7.06408	0	1.01435	0.507173	0	0			0.420035	5.60046	1.12009		3.08026									2.01877	0.672922	0.672922
																						1.17735	9.41878	1.17735	2.35469	1.17735	0.507173	14.2008	1.01435	0	1.01435			0.980081	3.50029	2.24018		2.66022									0	0	3.36461
																						2.35469	5.88674	1.17735	2.35469	0	0	0.507173	7.10042	2.53586	0.507173			0.560046	1.96016	0.840069		4.48037									0.672922	6.0563	1.34584
																						1.17735	3.53204	2.35469	2.35469	1.17735	0	18.7654	1.52152	1.52152	0			0.420035	1.40012	4.34036		1.12009									3.36461	4.71046	9.42091
																						1.17735	43.5618	15.3055	1.17735	0	0	16.2295	3.04304	0.507173	0.507173			0.560046	2.94024	1.82015		3.92032									0	0	2.01877
																						1.17735	5.88674	5.88674	2.35469	0	0	15.7224	2.53586	5.5789	0			1.2601	2.24018	0.980081		0.420035									1.34584	0.672922	5.38338
																						0	22.3696	3.53204	0	1.17735	0	25.8658	0.507173	1.52152	1.52152			0.420035	2.66022	2.10017		0.420035									0	2.01877	1.34584
																						0	15.3055	8.24143	1.17735	1.17735	0	14.2008	0.507173	7.60759	0			1.2601	6.44053	1.2601		0									4.03753	1.34584	3.36461
																						1.17735	49.4486	0	1.17735	0	0	26.8802	3.04304	12.1721	3.55021			0.280023	4.06034	1.82015		1.54013									0.672922	2.01877	2.69169
																						3.53204	8.24143	0	4.70939	0	0	18.2582	1.52152	0	0			0.560046	4.06034	2.80023		0									1.34584	0	4.03753
																						0	7.06408	23.5469	1.17735	0	0	16.7367	0	0.507173	0.507173			0.840069	3.92032	0.700058		0.840069									0.672922	6.0563	2.01877
																						1.17735	0	3.53204	1.17735	1.17735	0	18.2582	0.507173	0	1.01435			0.140012	1.12009	0.700058		0.700058									0	2.01877	8.07507
																						0	2.35469	0	0	1.17735	0.507173	4.56455	2.53586	9.63628	0			0.140012	0.420035	3.36028		0.980081									0.672922	0.672922	5.38338
																						3.53204	9.41878	0	0	1.17735	0	2.02869	0.507173	1.01435	0			0.420035	6.0205	0.840069		0									0	0	3.36461
																						0	0	1.17735	3.53204	7.06408	0	11.665	3.04304	12.1721	1.01435			0.700058	1.68014	1.12009		0.700058									0	0.672922	2.69169
																						0	0	1.17735	7.06408	3.53204	0	15.2152	3.04304	9.63628	1.01435			0.280023	3.92032	3.36028		1.12009									0.672922	5.38338	1.34584
																						0	2.35469	2.35469	0	3.53204	0	5.5789	2.02869	0.507173	4.05738			0.280023	5.88049	0.980081		1.54013									0	2.69169	2.01877
																						0	14.1282	0	3.53204	2.35469	0	8.11476	0.507173	4.05738	0			0.280023	5.32044	1.2601		0.560046									0.672922	2.01877	8.07507
																						1.17735	3.53204	0	0	0	0	33.9806	0	13.6937	2.02869			0.140012	1.40012	0.140012		1.2601									0	2.01877	3.36461
																						2.35469	10.5961	3.53204	5.88674	0	0	25.3586	14.2008	1.52152	0			0.560046	3.78031	1.96016		1.68014									0.672922	0	6.0563
																						0	5.88674	4.70939	5.88674	2.35469	2.02869	14.2008	1.01435	6.59324	0			0.840069	2.80023	1.40012		2.52021									3.36461	7.40214	23.5523
																						3.53204	8.24143	0	1.17735	2.35469	0	11.1578	1.52152	0.507173	0			0.420035	3.22027	0.700058		3.22027									0.672922	4.03753	1.34584
																						0	9.41878	11.7735	2.35469	4.70939	1.01435	11.1578	0.507173	1.52152	0.507173			0.140012	6.58054	0.700058		0.560046									0	4.03753	1.34584
																						0	15.3055	1.17735	2.35469	2.35469	0	6.08607	1.01435	0.507173	5.07173			0.280023	3.22027	1.2601		1.82015									0	6.72922	2.69169
																						1.17735	10.5961	14.1282	3.53204	1.17735	0	9.63628	4.05738	0	2.02869			0.280023	1.68014	0.560046		1.12009									0.672922	0	9.42091
																						0	0	2.35469	0	1.17735	0	16.2295	0	2.02869	0			0	5.60046	1.40012		5.04042									0	8.07507	2.01877
																						0	7.06408	4.70939	4.70939	1.17735	0	5.07173	3.55021	0.507173	0			1.12009	3.08026	0.840069		0.560046									0.672922	0.672922	2.69169
																						3.53204	9.41878	2.35469	0	0	0	3.04304	12.1721	0.507173	0			1.68014	2.3802	2.24018		1.68014									0	6.0563	6.0563
																						3.53204	17.6602	0	2.35469	0	0	21.3012	1.52152	0	5.5789			0.980081	3.78031	6.86057		0.280023									0	4.71046	0
																						0	10.5961	1.17735	1.17735	1.17735	0	16.7367	6.59324	0	1.52152			0.280023	5.46045	2.3802		1.96016									0	8.74799	1.34584
																						1.17735	4.70939	3.53204	0	0	0	15.7224	0.507173	2.02869	6.08607			1.68014	5.04042	1.12009		0.560046									0.672922	4.03753	0.672922
																						0	5.88674	9.41878	0	5.88674	0.507173	16.2295	1.52152	0	0.507173			2.52021	4.06034	1.68014		0.140012									2.01877	6.72922	8.07507
																						0	0	0	1.17735	1.17735	1.52152	15.7224	3.55021	4.05738	0			1.96016	1.68014	0.980081		1.40012									0	2.01877	6.72922
																						2.35469	72.9955	0	11.7735	3.53204	0	9.63628	0	0	1.52152			0.700058	2.94024	0.280023		0.840069									0	0	4.71046
																						0	25.9016	0	3.53204	3.53204	0	10.6506	15.2152	0.507173	4.05738			2.24018	1.54013	2.80023		3.92032									0	0	6.0563
																						4.70939	57.69	9.41878	0	0	0	19.2726	12.1721	0	0			0.980081	1.54013	4.20035		1.54013									1.34584	5.38338	1.34584
																						2.35469	44.7392	0	0	2.35469	0	7.10042	2.02869	1.01435	1.01435			1.82015	3.50029	2.94024		1.12009									0	4.03753	2.69169
																						0	9.41878	0	0	0	0	5.07173	6.08607	7.60759	0			0.280023	6.44053	1.54013		2.52021									1.34584	4.03753	6.0563
																						0	1.17735	1.17735	0	0	1.52152	9.12911	5.07173	0	0			0.840069	2.52021	0.980081		1.40012									0	6.0563	14.8043
																						3.53204	16.4829	1.17735	5.88674	1.17735	0	25.8658	2.53586	0	0			1.2601	1.12009	1.2601		0.560046									2.69169	1.34584	6.0563
																						1.17735	14.1282	2.35469	0	1.17735	0	11.665	0	2.53586	0			0.280023	1.40012	2.52021		2.66022									0.672922	2.01877	4.03753
																						0	15.3055	2.35469	2.35469	0	1.01435	14.2008	2.02869	12.1721	7.60759			0.420035	2.66022	2.80023		0.700058									0.672922	3.36461	2.01877
																						0	3.53204	15.3055	1.17735	1.17735	0.507173	26.373	8.11476	1.01435	0			3.22027	4.20035	1.12009		1.2601									3.36461	8.07507	1.34584
																						1.17735	2.35469	15.3055	10.5961	0	0.507173	18.7654	0	1.52152	0			1.40012	1.82015	1.40012		0									0.672922	0	6.0563
																						0	9.41878	9.41878	3.53204	0	0	1.52152	2.02869	0	0			1.68014	4.62038	1.96016		0.140012									0.672922	7.40214	0.672922
																						2.35469	14.1282	4.70939	10.5961	0	0	1.01435	8.11476	5.07173	0			0.980081	2.52021	5.46045		0									0.672922	3.36461	4.03753
																						0	2.35469	3.53204	0	1.17735	0	11.1578	4.56455	0	0			0.280023	2.52021	2.10017		0.420035									0	6.0563	8.07507
																						0	4.70939	5.88674	0	0	0.507173	20.2869	0.507173	2.02869	0.507173			0.840069	6.44053	1.82015		0.560046									0.672922	0.672922	3.36461
																						1.17735	3.53204	7.06408	11.7735	4.70939	0	24.3443	0.507173	1.01435	0			1.82015	4.20035	2.66022		3.08026									0.672922	2.01877	17.496
																						1.17735	22.3696	3.53204	8.24143	15.3055	0	1.52152	1.01435	8.11476	0			0.420035	4.62038	3.50029		1.12009									0.672922	6.0563	2.01877
																						1.17735	35.3204	5.88674	1.17735	2.35469	0	6.08607	3.55021	3.55021	0			1.40012	4.76039	0.700058		0.280023									2.69169	0.672922	1.34584
																						4.70939	29.4337	0	8.24143	25.9016	0	7.60759	20.2869	3.55021	0.507173			2.10017	4.34036	1.54013		0.980081									0.672922	3.36461	5.38338
																						0	14.1282	2.35469	1.17735	4.70939	0.507173	15.7224	0.507173	1.52152	0			0.420035	9.52079	0.420035		0.560046									0	0	4.71046
																						0	1.17735	1.17735	0	4.70939	0.507173	20.2869	3.04304	0.507173	0.507173			2.10017	4.62038	5.74047		0.280023									0	1.34584	2.01877
																						1.17735	25.9016	1.17735	7.06408	1.17735	0	12.6793	0	1.52152	1.01435			0.280023	6.58054	0.980081		0.840069									0	7.40214	4.71046
																						3.53204	42.3845	1.17735	0	0	0	29.9232	10.6506	0	0			0.980081	6.30052	0.840069		0.700058									1.34584	1.34584	4.03753
																						1.17735	10.5961	0	4.70939	1.17735	0	5.5789	13.1865	2.53586				2.80023	3.22027	1.96016		0.140012									0.672922	0.672922	3.36461
																						1.17735	7.06408	3.53204	0	0	0	19.2726	1.52152	0				1.12009	4.76039	2.80023		1.54013									0.672922	5.38338	2.69169
																						0	7.06408	1.17735	1.17735	0	0	7.10042	5.5789	0				1.54013	7.98066	1.96016		0.700058									1.34584	0	4.71046
																						0	9.41878	7.06408	2.35469	0	0	3.04304	1.01435	1.52152				0.280023	2.24018	3.36028		1.82015									0	0.672922	1.34584
																						0	0	2.35469	0	0	0	7.60759	12.1721	4.56455				1.2601	2.80023	0.420035		0.980081									2.01877	1.34584	5.38338
																						0	8.24143	3.53204	0	1.17735	0	5.07173	6.08607	1.52152				0.560046	1.2601	0.980081		0.840069									0	1.34584	1.34584
																						0	14.1282	3.53204	4.70939	1.17735	0	31.4447	3.04304	0				0.420035	1.40012	1.40012		0.560046									2.01877	7.40214	18.1689
																						0	31.7884	5.88674	1.17735	0	0	8.11476	4.05738	3.55021				0.560046	3.22027	1.2601		1.82015									0	3.36461	2.01877
																						0	3.53204	2.35469	1.17735	0	0	22.8228	7.60759	0				0.700058	9.10075	1.12009		1.54013									1.34584	5.38338	6.72922
																						3.53204	8.24143	1.17735	9.41878	1.17735	0	16.2295	0.507173	0				0.420035	3.22027	0.280023		5.60046									0	2.69169	1.34584
																						8.24143	11.7735	1.17735	7.06408	1.17735	0.507173	21.3012	8.62193	1.52152				2.3802	4.62038	1.96016		1.54013									1.34584	0	2.01877
																						0	0	1.17735	11.7735	5.88674	0	13.6937	0.507173	0				0.560046	4.62038	0.700058		0.420035									0	8.74799	2.01877
																						1.17735	10.5961	1.17735	0	1.17735	0	9.63628	0	3.04304				0.560046	5.18043	0.560046		0.980081									0	4.71046	20.8606
																						0	7.06408	3.53204	14.1282	4.70939	0	15.2152	0	7.10042				2.80023	6.0205	1.54013		0.280023									0	2.01877	2.01877
																						0	31.7884	9.41878	0	2.35469	0	12.1721	4.05738	1.01435				1.2601	2.66022	0.700058		0.560046									2.69169	1.34584	7.40214
																						0	0	3.53204	9.41878	0	0.507173	7.10042	3.04304	3.55021				0.840069	4.90041	0.560046		0.280023									0	2.01877	5.38338
																						0	30.611	0	1.17735	2.35469	0	15.7224	0.507173	2.53586				1.40012	6.72056	1.40012		4.62038									0.672922	3.36461	4.03753
																						0	8.24143	1.17735	0	1.17735	0	0.507173	8.62193	3.04304				0.280023	5.18043	1.2601		0.700058									0	2.01877	4.71046
																						3.53204	9.41878	1.17735	0	0	0	22.8228	3.55021	1.01435				2.52021	1.68014	1.2601		0.840069									0	0.672922	0
																						0	4.70939	20.0149	2.35469	1.17735	0	22.8228	1.01435	5.07173				0.980081	2.94024	2.24018		3.6403									0	6.0563	4.71046
																						3.53204	0	8.24143	4.70939	0	0.507173	8.62193	3.55021	2.53586				0.560046	5.18043	1.2601		0.560046									0.672922	0	2.69169
																						3.53204	15.3055	1.17735	3.53204	4.70939	0	29.9232	1.52152	0				2.3802	1.2601	1.12009		0.840069									0	4.71046	2.01877
																						2.35469	3.53204	9.41878	0	7.06408	0	1.52152	0.507173	1.52152				2.3802	0.560046	3.36028		2.80023									0.672922	3.36461	2.01877
																						0	2.35469	2.35469	1.17735	2.35469	1.01435	20.2869	8.62193	1.01435				0.140012	1.82015	2.3802		2.24018									0	0.672922	2.69169
																						0	27.079	1.17735	0	0	0	8.11476	12.1721	1.01435				1.96016	3.36028	2.80023		1.54013									0	6.72922	0.672922
																						1.17735	48.2712	3.53204	9.41878	1.17735	0	16.7367	1.01435	0				1.2601	8.54071	1.96016		0.280023									0	0.672922	2.01877
																						0	20.0149	0	16.4829	0	0	12.6793	1.01435	1.52152				1.96016	7.70064	3.08026		2.52021									0.672922	0	0.672922
																						0	4.70939	0	5.88674	1.17735	0.507173	4.56455	0.507173	2.02869				1.54013	2.52021	1.40012		0.280023									2.69169	1.34584	7.40214
																						1.17735	5.88674	0	2.35469	1.17735	0	2.02869	8.11476	0				2.66022	3.50029	2.24018		2.80023									0.672922	0	0.672922
																						2.35469	4.70939	3.53204	4.70939	0	0	5.07173	16.2295	0.507173				0.840069	0.420035	2.80023		1.54013									0	0	14.8043
																						0	45.9165	5.88674	1.17735	1.17735	1.01435	18.7654	0	2.02869				3.08026	4.90041	0.560046		0.140012									0.672922	0.672922	6.0563
																						1.17735	4.70939	2.35469	11.7735	2.35469	0.507173	21.3012	9.63628	3.04304				0.560046	4.48037	2.10017		0.700058									0	5.38338	2.01877
																						2.35469	10.5961	0	0	0	0	11.1578	8.62193	0				3.08026	6.58054	2.80023		0.420035									0	0.672922	2.69169
																						0	10.5961	8.24143	2.35469	1.17735	0	19.7797	9.12911	5.5789				0.980081	3.36028	7.00058		0									0	0.672922	4.03753
																						0	38.8525	1.17735	0	0	0	16.7367	6.08607	1.01435				2.94024	7.98066	1.12009		1.40012									0	0	7.40214
																						0	25.9016	2.35469	1.17735	0	0	3.55021	0.507173	0				0.980081	5.88049	3.92032		0.980081									1.34584	7.40214	4.03753
																						0	28.2563	5.88674	1.17735	3.53204	0	26.8802	4.56455	4.05738				0.280023	4.20035	1.2601		0.700058									0.672922	0	2.01877
																						1.17735	5.88674	2.35469	3.53204	0	0	6.08607	1.01435	0				2.3802	3.50029	1.96016		1.68014									0.672922	10.7668	0.672922
																						0	55.3353	1.17735	1.17735	0	0	7.60759	0.507173	3.55021				0.560046	7.00058	1.12009		0									0.672922	1.34584	5.38338
																						4.70939	4.70939	2.35469	4.70939	1.17735	1.01435	3.55021	3.04304	0				1.96016	3.08026	1.12009		0.560046									0	0	10.0938
																						5.88674	3.53204	0	8.24143	1.17735	0	2.53586	0	0				0.140012	1.82015	3.08026		0.140012									2.69169	9.42091	2.69169
																						4.70939	15.3055	8.24143	0	0	0	10.1434	0	4.05738				1.2601	1.68014	0.980081		2.10017									0.672922	3.36461	1.34584
																						2.35469	2.35469	1.17735	1.17735	0	0	7.60759	0.507173	0				0.700058	4.48037	0.980081		1.96016									0.672922	0	0
																						0	14.1282	1.17735	1.17735	1.17735	0	8.62193	0	0.507173				1.2601	4.34036	1.82015		1.2601									0	0	7.40214
																						0	15.3055	2.35469	7.06408	7.06408	0	3.04304	0.507173	5.07173				0.840069	4.76039	4.62038		2.80023									3.36461	0	10.0938
																						0	4.70939	30.611	15.3055	0	0	10.1434	2.53586	0				0.700058	2.80023	2.10017		2.3802									0	0	4.03753
																						0	4.70939	0	9.41878	0	0	6.59324	1.01435	0.507173				0.140012	4.06034	4.06034		2.24018									1.34584	0	2.69169
																						0	30.611	3.53204	0	0	0	13.6937	11.665	1.52152				2.52021	1.68014	4.90041		1.82015									0.672922	0	1.34584
																						0	14.1282	15.3055	1.17735	0	0.507173	1.01435	0.507173	0				1.12009	3.92032	2.80023		0.140012									0	3.36461	4.03753
																						0	10.5961	0	1.17735	9.41878	0.507173	16.2295	0.507173	10.1434				1.40012	2.3802	0.700058		0.980081									1.34584	1.34584	2.01877
																						0	38.8525	4.70939	7.06408	0	0	27.3873	0	1.01435				1.54013	4.62038	2.10017		0									0.672922	0	3.36461
																						3.53204	40.0298	3.53204	1.17735	3.53204	0	15.2152	8.11476	1.01435				0.980081	1.54013	1.12009		0.560046									0.672922	1.34584	8.74799
																						3.53204	12.9508	9.41878	2.35469	1.17735	0	4.05738	8.11476	3.55021				2.3802	7.2806	0.140012		3.08026									0	1.34584	10.7668
																						0	1.17735	1.17735	5.88674	1.17735	0	4.05738	5.07173	3.55021				1.68014	2.3802	1.2601		0.560046									0	0	8.74799
																						1.17735	10.5961	1.17735	0	1.17735	0	8.62193	1.01435	0.507173				0.980081	5.74047	0.980081		1.40012									0.672922	0	8.07507
																						0	8.24143	20.0149	3.53204	0	0	4.05738	5.07173	18.2582				0.280023	3.50029	4.34036		5.46045									0.672922	0.672922	11.4397
																						0	15.3055	2.35469	4.70939	2.35469	0	1.52152	3.55021	3.55021				1.82015	1.40012	0.420035		1.40012									0	0.672922	8.74799
																						1.17735	0	11.7735	1.17735	1.17735	0	0.507173	1.01435	1.01435				0.280023	2.52021	1.54013		0.280023									0.672922	0.672922	2.01877
																						0	17.6602	1.17735	2.35469	1.17735	0	5.07173	0.507173	2.53586				1.54013	5.74047	2.3802		1.82015									2.01877	0.672922	2.01877
																						3.53204	20.0149	0	1.17735	4.70939	0	5.5789	1.52152	3.04304				0.280023	0	0.560046		0.700058									1.34584	1.34584	3.36461
																						0	40.0298	3.53204	0	9.41878	0	8.62193	3.04304	3.55021				0.280023	0.560046	0.980081		1.12009									0	3.36461	0.672922
																						0	9.41878	2.35469	3.53204	0	0	3.55021	2.02869	0				0.840069	0	0.840069		4.62038									0.672922	2.69169	3.36461
																						0	0	0	3.53204	1.17735	0	16.2295	1.52152	0.507173				1.54013	0	0.840069		1.68014									0	0	4.71046
																						0	58.8674	0	2.35469	1.17735	0.507173	4.05738	0.507173	2.53586				0.280023	0	1.12009		0.280023									0	0	3.36461
																						1.17735	24.7243	2.35469	1.17735	0	0	0	12.1721	0.507173				1.68014	0	4.20035		0.280023									1.34584	2.01877	2.69169
																						1.17735	8.24143	4.70939	1.17735	7.06408	0	1.52152	1.52152	13.1865				0.980081	0.140012	2.3802		0.420035									0.672922	6.72922	1.34584
																						0	23.5469	1.17735	7.06408	0	0	9.63628	0.507173	1.52152				0.560046	0.280023	0.700058		0.560046									0	0	0
																						0	3.53204	1.17735	1.17735	8.24143	0	3.04304	0	0.507173				2.10017	0.980081	0.840069		0.280023									0	2.01877	7.40214
																						1.17735	40.0298	1.17735	3.53204	1.17735	0	2.53586	0.507173	1.52152				0.840069	0	1.2601		3.08026									1.34584	0	8.74799
																						0	18.8376	1.17735	2.35469	5.88674	0	6.59324	0.507173	0				0.280023	0	0.840069		0.980081									0	0	1.34584
																						0	9.41878	4.70939	0	0	0	12.6793	2.02869	3.04304				0.280023	0	0.420035		0.560046									1.34584	4.71046	0
																						1.17735	25.9016	1.17735	3.53204	7.06408	0.507173	3.04304	2.53586	3.55021				0	3.50029	2.52021		0									0.672922	5.38338	7.40214
																						0	5.88674	3.53204	2.35469	0	0	6.08607	1.52152	4.05738				0.420035	0.560046	5.04042		4.48037									0	0	2.01877
																						2.35469	10.5961	0	1.17735	0	0.507173	3.55021	17.751	4.05738				0	0	0.140012		5.46045									1.34584	7.40214	14.8043
																						0	49.4486	2.35469	0	1.17735	0	0	15.7224	0				0.980081	0	4.06034		0.280023									0	1.34584	10.0938
																						0	16.4829	9.41878	0	2.35469	0	20.2869	15.2152	3.04304				0.560046	1.68014	2.24018		3.50029									0	0.672922	6.72922
																						1.17735	34.1431	15.3055	5.88674	2.35469	0	0.507173	1.01435	0				0.560046	0	2.10017		0.280023									4.71046	0.672922	0.672922
																						2.35469	23.5469	22.3696	0	0	0.507173	2.53586	1.52152	1.01435				0.140012	1.2601	0		0.700058									0.672922	1.34584	2.69169
																						3.53204	63.5767	3.53204	1.17735	1.17735	0	9.63628	0.507173	4.05738				0.840069	0.140012	2.80023		0.140012									0.672922	1.34584	6.72922
																						3.53204	4.70939	4.70939	8.24143	2.35469	0.507173	11.665	1.52152	3.04304				0.700058	1.68014	6.44053		2.10017									0	2.01877	3.36461
																						0	48.2712	0	2.35469	1.17735	0	2.53586	0	0.507173				0.980081	0.140012	1.68014		0.980081									0.672922	4.03753	2.01877
																						1.17735	5.88674	0	0	5.88674	0	5.5789	5.5789	1.52152				1.40012	0.140012	1.82015		1.68014									0	4.03753	17.496
																						2.35469	8.24143	0	1.17735	15.3055	0	8.62193	0.507173	2.53586				0.700058	0	1.96016		3.50029									0.672922	1.34584	2.69169
																						1.17735	22.3696	2.35469	7.06408	7.06408	0	1.01435	1.01435	7.60759				1.96016	0	1.40012		0.980081									1.34584	0.672922	13.4584
																						3.53204	9.41878	1.17735	2.35469	0	0	23.8371	0.507173	0				0.420035	0	1.12009		1.68014									0	3.36461	6.0563
																						0	25.9016	2.35469	0	4.70939	0	1.01435	0.507173	7.10042				0.280023	0	1.40012		3.08026									0	4.71046	6.72922
																						0	24.7243	18.8376	20.0149	2.35469	0.507173	4.56455	6.59324	8.11476				0.420035	0.980081	2.66022		0.280023									0.672922	0	4.71046
																						0	4.70939	0	7.06408	0	2.02869	6.59324	4.05738	2.02869				0.700058	0.840069	2.10017		0.280023									0.672922	0.672922	6.72922
																						0	9.41878	0	8.24143	1.17735	0	3.04304	2.53586	1.01435				0.280023	0	4.20035		4.20035									5.38338	0.672922	4.71046
																						2.35469	28.2563	4.70939	2.35469	0	0	2.02869	5.5789	0.507173				0.560046	1.68014	3.78031		3.6403									0	2.69169	7.40214
																						0	16.4829	2.35469	0	2.35469	0	11.1578	7.60759	1.52152				0.980081	1.54013	1.40012		0.700058									0	12.1126	16.1501
																						1.17735	1.17735	7.06408	0	0	0	17.751	2.02869	1.01435				0.700058	0	1.68014		0.560046									1.34584	2.01877	0.672922
																						2.35469	36.4978	2.35469	0	0	0	10.6506	3.55021	5.07173				0.980081	0	1.68014		2.24018									0.672922	0.672922	0.672922
																						0	14.1282	0	3.53204	0	0.507173	12.1721	1.52152	8.62193				0.280023	1.12009	4.48037		1.2601									0.672922	8.74799	4.03753
																						0	21.1923	4.70939	1.17735	1.17735	0	1.01435	1.01435	0.507173				2.52021	0.140012	1.68014		3.22027									0.672922	0	6.72922
																						0	9.41878	4.70939	3.53204	2.35469	0.507173	19.2726	1.52152	1.01435				1.40012	0	1.54013		0									0.672922	3.36461	2.01877
																						4.70939	38.8525	0	12.9508	0	0	3.04304	8.62193	0				1.68014	1.12009	0.560046		3.92032									0	0.672922	0
																						0	4.70939	2.35469	0	1.17735	0.507173	2.02869	8.11476	2.53586				1.40012	0	0.700058		0.140012									0	0	4.03753
																						2.35469	15.3055	0	0	1.17735	0	1.01435	10.6506	0.507173				0	0	7.14059		1.54013									0.672922	1.34584	2.01877
																						5.88674	32.9657	22.3696	9.41878	1.17735	0	16.2295	2.02869	0.507173				1.2601	0.980081	1.96016		0.700058									0.672922	0	14.8043
																						3.53204	22.3696	0	8.24143	0	0	17.2439	2.02869	6.08607				0.560046	0.280023	1.82015		0.280023									0	6.72922	4.03753
																						1.17735	27.079	0	0	1.17735	0.507173	24.8515	5.5789	1.01435				0.700058	0.140012	2.10017		1.54013									1.34584	4.03753	0
																						2.35469	14.1282	1.17735	1.17735	0	0.507173	24.3443	12.6793	0				0.560046	0.140012	1.40012		1.68014									2.01877	8.07507	1.34584
																						1.17735	7.06408	1.17735	5.88674	0	1.01435	6.59324	11.665	4.56455				1.82015	0	2.24018		2.24018									0	8.07507	0.672922
																						2.35469	16.4829	3.53204	11.7735	0	0	16.7367	0.507173	17.2439				0.700058	0	0.560046		0.980081									0.672922	0.672922	7.40214
																						0	29.4337	12.9508	1.17735	1.17735	0	2.53586	5.07173	6.08607				1.40012	1.54013	2.94024		0.840069									3.36461	2.01877	13.4584
																						2.35469	15.3055	0	3.53204	1.17735	0.507173	5.5789	4.05738	0.507173				4.48037	2.3802	1.2601		0.420035									0	4.71046	4.03753
																						0	48.2712	1.17735	1.17735	5.88674	0.507173	7.60759	4.05738	0.507173				2.94024	0.560046	0.700058		1.40012									0	0.672922	6.0563
																						0	8.24143	0	2.35469	2.35469	0	12.6793	0	1.01435				0.280023	0.140012	2.24018		2.24018									0	8.74799	0.672922
																						2.35469	1.17735	2.35469	1.17735	0	0	20.2869	0.507173	4.05738				1.54013	0.140012	2.52021		3.6403									0	1.34584	0
																						2.35469	30.611	1.17735	0	0	1.01435	2.02869	0.507173	2.02869				0.840069	0.140012	2.24018		1.2601									2.01877	0.672922	3.36461
																						0	40.0298	2.35469	0	0	0	30.9375	2.02869	6.59324				0	1.12009	1.2601		1.68014									0.672922	0	8.74799
																						3.53204	28.2563	9.41878	4.70939	0	0	23.3299	1.01435	0.507173				0.980081	0.280023	2.10017		1.12009									1.34584	0.672922	2.69169
																						0	24.7243	0	1.17735	0	0.507173	14.708	0	1.52152				0.980081	0	0.980081		0.840069									0	0	1.34584
																						0	5.88674	0	1.17735	1.17735	0.507173	22.8228	0	0.507173				2.3802	0.840069	1.40012		0.700058									0.672922	0	10.7668
																						1.17735	0	1.17735	7.06408	0	0	29.416		4.56455				0.980081	0.280023	2.10017		2.10017									0.672922	1.34584	3.36461
																						2.35469	9.41878	7.06408	2.35469	0	0	12.1721		0.507173				1.12009	0	0.980081		0.140012									0.672922	0	1.34584
																						0	15.3055	3.53204	16.4829	0	0	8.11476		0				1.12009	2.10017	1.82015		2.24018									0	4.71046	7.40214
																						0	4.70939	2.35469	1.17735	0	0	31.4447		2.53586				0.980081	3.78031	0.700058		3.6403									0	8.07507	1.34584
																						1.17735	38.8525	3.53204	2.35469	0	0	19.7797		1.01435				3.08026	0	1.54013		2.94024									0	0	8.74799
																						0	8.24143	1.17735	3.53204	1.17735	0	4.05738		0.507173				1.54013	2.24018	1.12009		3.08026									0	0.672922	10.0938
																						0	1.17735	1.17735	0	0	0	25.3586		0.507173				2.3802	0	9.6608		1.40012									0	1.34584	6.72922
																						0	7.06408	9.41878	1.17735	0	0	20.2869		1.52152				1.54013	0.140012	0.840069		0.700058									0.672922	0	6.0563
																						0	37.6751	0	18.8376	2.35469	0	31.9519		4.05738				0.420035	2.3802	4.06034		0.840069									2.69169	0.672922	4.03753
																						0	20.0149	2.35469	3.53204	0	0	24.3443		2.53586				1.82015	3.6403	2.24018		3.36028									0.672922	0.672922	3.36461
																						0	7.06408	1.17735	0	0	0	5.5789		3.04304				0.700058	0.280023	1.96016		2.66022									0.672922	0	9.42091
																						1.17735	40.0298	10.5961	3.53204	0	0	24.8515		1.01435				1.12009	0	1.12009		2.10017									0	2.01877	11.4397
																						0	9.41878	1.17735	5.88674	0	0.507173	23.3299		0.507173				0.560046	0	1.54013		0.980081									0	3.36461	4.71046
																						0	4.70939	2.35469	1.17735	0	0	17.2439		2.53586				1.40012	0	1.40012		3.22027									0.672922	2.69169	4.03753
																						0	14.1282	1.17735	1.17735	1.17735	0	26.8802		2.53586				1.96016	0	4.06034		3.22027									0.672922	0	5.38338
																						1.17735	10.5961	2.35469	2.35469	0	0	7.10042		3.04304				0.700058	0	1.96016		1.12009									0.672922	4.03753	0.672922
																						2.35469	9.41878	1.17735	15.3055	4.70939	1.01435	18.7654		1.01435				2.10017	2.80023	1.40012		0.420035									0	4.03753	1.34584
																						0	17.6602	4.70939	1.17735	0	0	23.8371		1.01435				2.52021	1.54013	0.980081		0.420035									0.672922	2.01877	2.69169
																						0	23.5469	1.17735	0	0	0	6.08607		2.02869				1.40012	2.52021	3.78031		1.82015									0	3.36461	4.03753
																						0	29.4337	1.17735	22.3696	0	0	7.60759		0.507173				0.280023	0.140012	1.54013		0.280023									0.672922	0	10.0938
																						0	1.17735	1.17735	1.17735	0	0	1.52152		0.507173				1.54013	0	6.0205		4.34036									0	2.01877	4.71046
																						0	8.24143	3.53204	2.35469	1.17735	0.507173	2.53586		0				1.54013	0	4.76039		1.40012									0.672922	0	2.01877
																						0	32.9657	2.35469	4.70939	0	0.507173	2.53586		0.507173				0.420035	0	0.980081		0.840069									0.672922	0	4.03753
																						0	4.70939	1.17735	3.53204	0	0	4.05738		2.53586				2.24018	1.2601	2.10017		0.980081									5.38338	11.4397	0.672922
																						1.17735	31.7884	1.17735	1.17735	0	0	0		0.507173				0.700058	0.280023	3.6403		0.560046									0.672922	6.0563	9.42091
																						0	21.1923	1.17735	3.53204	0	0	0		1.52152				0.560046	0	2.52021		4.76039									0.672922	2.01877	3.36461
																						0	44.7392	7.06408	0	0	0.507173	0		4.56455				1.54013	0.420035	4.34036		1.96016									2.69169	0.672922	4.71046
																						0	55.3353	1.17735	5.88674	0	0	2.53586		0				2.66022	0	3.78031		1.12009									1.34584	0	17.496
																						1.17735	10.5961	0	0	0	0	0		9.63628				0.840069	0	0.280023		1.12009									0.672922	0	6.0563
																						0	14.1282	0	3.53204	0	0.507173	0		4.05738				0.140012	0	3.22027		0.560046									0	0	2.01877
																						2.35469	3.53204	0	0	0	0	0.507173		5.5789				1.68014	2.3802	6.0205		3.08026									0.672922	0.672922	2.69169
																						0	9.41878	2.35469	17.6602	1.17735	0.507173	0		4.56455				1.68014	0.840069	2.10017		2.24018									0.672922	0.672922	2.01877
																						1.17735	8.24143	1.17735	3.53204	0	0	2.53586		1.01435				1.2601	0	4.20035		0.280023									1.34584	2.69169	4.03753
																						1.17735	21.1923	1.17735	1.17735	0	0	5.07173		0.507173				0.140012	0	4.34036		2.10017									0.672922	1.34584	4.03753
																						0	5.88674	1.17735	1.17735	7.06408	0	2.02869		0				0.140012	0	0.980081		0.280023									1.34584	0	12.1126
																						1.17735	11.7735	7.06408	1.17735	0	0.507173	0		3.04304				1.68014	1.68014	3.78031		4.48037									0	0.672922	4.71046
																						2.35469	29.4337	0	10.5961	1.17735	0	5.5789		3.55021				0.280023	1.54013	2.52021		3.22027									1.34584	11.4397	1.34584
																						0	31.7884	4.70939	0	2.35469	0	1.52152		3.04304				0.980081	0	4.48037		1.2601									0	9.42091	12.1126
																						1.17735	14.1282	1.17735	1.17735	0	0	12.6793		2.02869				0.700058	2.10017	0.840069		1.12009									0	0	0
																						0	50.6259	10.5961	0	0	0	7.10042		8.11476				1.54013	0	0.560046		0									0	8.07507	0
																						0	41.2071	0	0	0	0	1.01435		1.01435				0.700058	0	2.10017		1.2601									2.69169	1.34584	2.69169
																						0	21.1923	0	0	0	0	0.507173		0.507173				1.68014	0.420035	1.68014		2.24018									2.01877	2.01877	3.36461
																						0	7.06408	10.5961	1.17735	0	0	0		1.01435				0.700058	0.140012	2.3802		2.80023									0.672922	0	3.36461
																						2.35469	75.3502	2.35469	1.17735	1.17735	0.507173	0		5.5789				2.24018	0.280023	1.54013		3.78031									2.01877	0.672922	2.69169
																						1.17735	1.17735	0	16.4829	0	0.507173	8.62193		8.11476				0.700058	0	13.3011		1.2601									0.672922	0	0.672922
																						1.17735	20.0149	0	2.35469	0	0	7.60759		13.1865				0.280023	0.980081	1.12009		0.560046									0	0	5.38338
																						1.17735	2.35469	16.4829	1.17735	0	0.507173	9.12911		4.05738				0	0.700058	2.52021		0.700058									0.672922	0	7.40214
																						0	10.5961	11.7735	2.35469	0	0	4.56455		2.53586				0.420035	0	1.82015		0.420035									0.672922	0.672922	0
																						0	8.24143	0	1.17735	0	0.507173	6.59324		0.507173				1.2601	0.560046	7.14059		0.280023									0	1.34584	6.72922
																						1.17735	18.8376	1.17735	1.17735	0	0	0		0				0.700058	0.140012	1.40012		3.50029									0	3.36461	10.7668
																						1.17735	69.4635	4.70939	1.17735	1.17735	0.507173	7.10042		0				0.140012	0	0.700058		0.140012									1.34584	2.01877	4.03753
																						1.17735	4.70939	2.35469	4.70939	0	0	3.55021		4.56455				0.280023	0.140012	9.80081		0.560046									2.01877	6.0563	6.0563
																						2.35469	29.4337	1.17735	1.17735	0	0	2.02869		3.55021				1.40012	0	1.2601		0.980081									0.672922	8.74799	4.71046
																						1.17735	0	0	0	0	1.01435	14.708		2.02869				0.840069	0	0.700058		1.40012									0	4.03753	2.69169
																						1.17735	51.8033	0	0	0	0	0		4.05738				2.10017	0	7.98066		0.840069									0	5.38338	6.0563
																						0	30.611	2.35469	0	1.17735	0.507173	2.02869		2.53586				0.140012	0	11.4809		1.40012									0	0.672922	1.34584
																						2.35469	51.8033	2.35469	0	0	0.507173	9.12911		0				1.54013	0.280023	2.24018		1.68014									0	2.69169	4.03753
																						2.35469	1.17735	5.88674	0	0	0	6.08607		0				0.700058	0.140012	1.82015		1.12009									1.34584	0.672922	4.71046
																						0	27.079	1.17735	2.35469	5.88674	0.507173	1.01435		10.6506				1.82015	0	3.6403		0.280023									1.34584	2.69169	6.72922
																						0	3.53204	12.9508	10.5961	0	1.01435	2.02869		1.52152				1.12009	0.560046	4.34036		1.12009									0	2.01877	10.0938
																						0	5.88674	0	0	0	0	13.1865		9.63628				1.54013	2.24018	0.700058		1.12009									0	0	2.01877
																						0	11.7735	0	0	0	0.507173	0.507173		3.55021				0.700058	1.82015	6.72056		0.980081									2.01877	0	2.01877
																						0	20.0149	0	1.17735	0	0	0		7.10042				0.700058	0	0.280023		0.980081									0.672922	5.38338	2.01877
																						2.35469	28.2563	10.5961	2.35469	0	0.507173	1.01435		11.1578				0.840069	0	1.12009		0.280023									0.672922	0	1.34584
																						2.35469	28.2563	1.17735	0	0	0.507173	1.01435		10.1434				1.82015	0.980081	2.24018		0.840069									1.34584	1.34584	1.34584
																						1.17735	24.7243	2.35469	0	0	0	1.01435		0.507173				1.82015	0	0.700058		0.560046									0	0	2.69169
																						1.17735	28.2563	1.17735	0	0	0.507173	13.1865		0.507173				0.840069	1.54013	5.18043		1.2601									0	3.36461	0
																						1.17735	2.35469	0	1.17735	0	0.507173	0		3.04304				0.840069	0	10.2208		0.840069									0	2.69169	6.0563
																						3.53204	3.53204	21.1923	0	5.88674		4.56455		4.05738				0.980081	2.94024	2.52021		0									0.672922	5.38338	2.69169
																						3.53204	23.5469	3.53204	3.53204	0		2.53586		2.02869				0	0	2.80023		2.3802									1.34584	0	0.672922
																						0	22.3696	2.35469	2.35469	0		9.12911		2.02869				0.420035	0	1.82015		0.280023									0	7.40214	2.69169
																						0	42.3845	3.53204	1.17735	0		10.1434		0.507173				0.560046	0	2.10017		1.96016									0	4.71046	9.42091
																						1.17735	1.17735	4.70939	1.17735	0		1.01435		1.01435				1.12009	0.840069	3.50029		3.78031									0	0	2.01877
																						1.17735	31.7884	1.17735	0	3.53204		4.56455		1.52152				0.840069	1.12009	2.10017		1.96016									0	0.672922	2.69169
																						1.17735	4.70939	1.17735	2.35469	1.17735		3.04304		1.01435				0.280023	0.560046	3.08026		0.280023									0.672922	2.01877	8.07507
																						0	34.1431	9.41878	11.7735	0		3.04304		3.55021				1.68014	0	3.78031		1.40012									0.672922	0	2.01877
																						1.17735	37.6751	2.35469	1.17735	0		4.56455		6.08607				1.40012	0.700058	1.2601		4.62038									0	0	3.36461
																						0	10.5961	0	4.70939	0		1.01435		2.53586				1.54013	1.82015	6.16051		0.700058									0.672922	1.34584	6.72922
																						4.70939	2.35469	0	1.17735	1.17735		1.52152		6.08607				1.40012	0	1.12009		2.10017									1.34584	0	2.69169
																						0	15.3055	12.9508	2.35469	0		9.12911		0				2.80023	0.280023	2.10017		1.12009									0.672922	2.01877	2.69169
																						1.17735	22.3696	1.17735	2.35469	1.17735		0		1.01435				1.40012	0	2.66022		0.700058									0.672922	0	1.34584
																						0	10.5961	1.17735	1.17735	0		2.53586		2.53586				0.700058	1.96016	3.50029		0.700058									0	7.40214	8.07507
																						0	24.7243	7.06408	1.17735	0		11.1578		4.56455				0.840069	1.54013	2.3802		0.700058									3.36461	0.672922	3.36461
																						0	49.4486	0	17.6602	0		1.01435		3.55021				0.280023	0	4.06034		1.54013									0.672922	0.672922	6.72922
																						0	20.0149	0	3.53204	0		4.56455		3.04304				2.10017	0	1.12009		1.12009									0	0.672922	7.40214
																						1.17735	60.0447	7.06408	0	0		3.04304		0				2.10017	0	3.50029		1.96016									0.672922	0	1.34584
																						1.17735	31.7884	1.17735	0	0		9.12911		0.507173				4.48037	0	1.82015		3.92032									0	0	2.01877
																						2.35469	41.2071	0	0	1.17735		3.04304		3.04304				4.90041	0	5.60046		0.840069									0.672922	3.36461	2.01877
																						1.17735	22.3696	14.1282	1.17735	0		2.53586		2.53586				1.12009	1.12009	3.50029		2.3802									0	6.72922	0
																						0	41.2071	2.35469	1.17735	0		0		2.02869				0.700058	0.140012	1.68014		1.96016									0	2.69169	2.01877
																						2.35469	10.5961	4.70939	4.70939	0		13.1865		4.05738				0.840069	0	1.54013		0.560046									1.34584	4.71046	2.01877
																						0	20.0149	1.17735	0	0		13.1865		1.01435				0.840069	0	1.2601		0.140012									1.34584	0	6.72922
																						2.35469	21.1923	2.35469	1.17735	1.17735		0.507173		2.53586				1.68014	0.700058	1.68014		1.96016									0	0.672922	8.74799
																						0	8.24143	5.88674	4.70939	3.53204		0.507173		1.52152				0.280023	0.980081	1.96016		2.24018									0	0.672922	1.34584
																						1.17735	41.2071	1.17735	1.17735	1.17735		0.507173		5.07173				1.82015	0.700058	1.82015		1.12009									0.672922	0.672922	4.71046
																						1.17735	0	0	1.17735	0		11.1578		3.04304				1.12009	0	2.24018		0									0.672922	0.672922	2.69169
																						2.35469	1.17735	1.17735	1.17735	0		5.5789		1.52152				0.700058	0	1.54013		0.840069									0	8.07507	2.69169
																						1.17735	24.7243	14.1282	1.17735	0		9.63628		0				3.22027	0	3.6403		1.12009									1.34584	4.71046	2.01877
																						0	12.9508	0	3.53204	0		8.62193		5.07173				2.3802	0.980081	1.82015		0.140012									0	9.42091	5.38338
																						1.17735	14.1282	11.7735	1.17735	0		8.11476		1.52152				1.54013	0.980081	7.84065		2.10017									1.34584	4.71046	0.672922
																						0	28.2563	4.70939	5.88674	0		0.507173		5.07173				1.96016	1.82015	2.52021		0.980081									4.03753	0.672922	6.0563
																						0	21.1923	5.88674	3.53204	0		1.01435		2.02869				1.54013	1.40012	8.40069		0.140012									0.672922	4.71046	2.01877
																						0	51.8033	2.35469	0	0		3.04304		9.63628				1.2601	0	1.96016		3.92032									0	0.672922	0
																						0	54.158	4.70939	0	0		2.02869		4.05738				0	0.980081	9.52079		3.08026									0.672922	0	0
																						1.17735	30.611	4.70939	4.70939	0		7.60759		5.07173				3.08026	1.82015	1.96016		0.980081									0	1.34584	2.69169
																						1.17735	22.3696	1.17735	0	1.17735		8.62193		0				0.980081	1.96016	1.82015		0.420035									2.01877	0.672922	4.03753
																						0	44.7392	3.53204	8.24143	4.70939		1.52152		1.52152				1.82015	1.40012	3.22027		3.78031									0.672922	4.71046	3.36461
																						0	70.6408	2.35469	1.17735	0		0		1.01435				2.52021	0	5.04042		1.12009									0	0	4.03753
																						0	31.7884	1.17735	1.17735	0		0		0				0.980081	0	0.980081		2.52021									0	0	10.7668
																						0	4.70939	1.17735	5.88674	0		7.60759		1.52152				0.980081	0	0.560046		0.840069									3.36461	4.03753	3.36461
																						0	12.9508	12.9508	23.5469	0		0.507173		0				1.68014	1.54013	1.68014		3.36028									0	6.72922	2.69169
																						0	10.5961	4.70939	7.06408	1.17735		9.12911		0				2.3802	0	2.94024		0.700058									0.672922	4.03753	4.71046
																						0	4.70939	4.70939	4.70939	0		4.56455		0.507173				1.12009	0	1.12009		3.6403									0.672922	0	9.42091
																						0	14.1282	20.0149	1.17735	0		2.53586		1.52152				0.840069	0.700058	1.2601		0.280023									0	0	2.01877
																						12.9508	22.3696	1.17735	1.17735	0		0.507173		0				0.420035	1.12009	8.82073		1.40012									0	4.71046	1.34584
																						0	3.53204	2.35469	0	1.17735		10.1434		0				1.12009	0	7.2806		3.36028									0	4.71046	17.496
																						0	34.1431	2.35469	1.17735	0		4.56455		0				0.560046	0.280023	2.3802		2.3802									0	2.01877	12.7855
																						0	9.41878	2.35469	0	0		6.08607		1.01435				1.2601	1.12009	3.22027		1.82015									0.672922	0.672922	1.34584
																						0	12.9508	8.24143	1.17735	0		1.01435		0.507173				1.68014	1.2601	1.2601		2.94024									0	0.672922	8.07507
																						3.53204	27.079	1.17735	9.41878	0		0		2.02869				2.10017	1.12009	12.041		2.24018									0.672922	1.34584	1.34584
																						0	49.4486	1.17735	2.35469	0		2.02869		0				0.560046	0	1.96016		1.40012									0	5.38338	2.01877
																						1.17735	27.079	1.17735	1.17735	0		4.56455		0				2.66022	0.980081	1.40012		0.280023									0.672922	2.01877	8.74799
																						0	24.7243	0	0	0		0		0.507173				1.96016	0.420035	0.980081		1.2601									0.672922	3.36461	6.72922
																						0	64.7541	0	2.35469	0		0		0				1.40012	0.420035	1.12009		0.280023									0.672922	5.38338	4.03753
																						1.17735	44.7392	1.17735	0	2.35469		0		5.07173				2.66022	2.52021	5.88049		2.10017									2.01877	3.36461	5.38338
																						0	14.1282	1.17735	3.53204	0		7.60759		0.507173				0.560046	0	2.24018		2.10017									0.672922	2.01877	2.69169
																						0	29.4337	11.7735	0	0		0		1.01435				1.54013	0.560046	4.90041		0.700058									0	0	2.69169
																						0	37.6751	5.88674	7.06408	0		6.59324		1.01435				1.54013	0	2.52021		0.700058									0.672922	0	3.36461
																						0	23.5469	0	1.17735	1.17735		0		2.53586				0.980081	0.420035	2.66022		1.82015									2.01877	8.74799	3.36461
																						1.17735	23.5469	0	5.88674	1.17735		0		0				1.82015	0.280023	3.78031		0.140012									0	0	6.0563
																						4.70939	22.3696	0	15.3055	0		4.05738		8.11476				0.980081	3.22027	0.980081		0									2.01877	3.36461	9.42091
																						0	10.5961	0	10.5961	0		0		0.507173				1.12009	1.68014	0.420035		6.30052									0	0	2.69169
																						0	38.8525	3.53204	1.17735	0		1.52152		0.507173				1.40012	0.140012	11.621		6.58054									0.672922	4.71046	6.72922
																						0	15.3055	3.53204	2.35469	0		0.507173		2.02869				0.420035	0.140012	1.40012		0.700058									4.71046	3.36461	4.03753
																						2.35469	24.7243	7.06408	5.88674	0		8.11476		1.52152				0.700058	1.40012	2.3802		0.420035									0.672922	0	4.71046
																						1.17735	25.9016	5.88674	1.17735	0		1.52152		14.2008				2.94024	0.140012	3.08026		0.280023									0	4.03753	8.07507
																						1.17735	17.6602	1.17735	2.35469	0		4.56455		3.04304				1.54013	0.980081	3.08026		0.840069									0	0.672922	2.01877
																						1.17735	17.6602	14.1282	1.17735	0		1.01435		0.507173				0.840069	3.92032	3.08026		0.700058									0	6.72922	2.01877
																						0	10.5961	5.88674	3.53204	0		11.1578		14.2008				0.840069	0	4.90041		2.3802									0.672922	2.69169	2.69169
																						0	21.1923	4.70939	1.17735	1.17735		1.01435		7.60759				0.140012	0.700058	0.840069		2.24018									0	4.71046	0.672922
																						0	11.7735	0	2.35469	1.17735		0.507173		0.507173				0	2.80023	7.14059		3.78031									0	0	1.34584
																						0	3.53204	3.53204	3.53204	1.17735		0		6.08607				0.560046	0	1.2601		2.66022									2.01877	1.34584	0
																						2.35469	2.35469	1.17735	8.24143	0		1.01435		1.01435				0.840069	4.20035	2.94024		2.66022									0.672922	1.34584	3.36461
																						0	10.5961	0	15.3055	0		0.507173		4.56455				1.54013	1.96016	2.52021		0.420035									1.34584	0.672922	3.36461
																						0	2.35469	0	1.17735	2.35469		0		2.53586				0.280023	0.140012	9.24076		0.840069									0	2.69169	0.672922
																						1.17735	2.35469	0	14.1282	0		0		0				0.840069	2.52021	0.700058		0									0	0	6.0563
																						5.88674	36.4978	4.70939	1.17735	0		0.507173		0.507173				0.420035	0.840069	6.0205		0									0.672922	0	5.38338
																						3.53204	29.4337	1.17735	1.17735	2.35469		6.59324		1.52152				0.140012	0.140012	2.24018		1.54013									0	0	15.4772
																						1.17735	11.7735	0	3.53204	0		0		5.07173				1.2601	1.82015	2.66022		0.420035									0.672922	0	0.672922
																						3.53204	3.53204	5.88674	2.35469	0		6.59324		1.52152				1.2601	1.54013	2.10017		0.980081									2.01877	5.38338	0
																						20.0149	18.8376	0	2.35469	0		2.02869		1.01435				0.420035	2.80023	0.420035		5.04042									2.69169	0	0
																						4.70939	24.7243	2.35469	0	0		6.59324		2.02869				2.10017	0.980081	2.24018		2.66022									1.34584	6.72922	6.0563
																						1.17735	30.611	8.24143	1.17735	0		5.07173		1.52152				0.840069	0.420035	1.68014		0.980081									0	4.03753	5.38338
																						3.53204	3.53204	1.17735	4.70939	0		0		0.507173				0	0	1.68014		0.980081									0	0	10.7668
																						3.53204	3.53204	0	1.17735	0		0.507173		2.02869				0.140012	1.2601	2.10017		1.96016									1.34584	0	2.69169
																						4.70939	18.8376	1.17735	0	0		3.55021		3.04304				0	0.980081	0.280023		1.40012									0.672922	3.36461	4.03753
																						0	17.6602	1.17735	4.70939	0		1.01435		11.1578				2.10017	0.700058	0.420035		0.560046									0.672922	2.69169	0.672922
																						1.17735	23.5469	2.35469	1.17735	0		1.01435		0				0.840069	2.10017	3.22027		0.560046									0	2.01877	8.74799
																						1.17735	3.53204	0	0	0		7.10042		3.04304				0.980081	0	9.80081		0.420035									0.672922	6.72922	6.72922
																						0	31.7884	2.35469	8.24143	0		0.507173		3.04304				0	0	3.36028		5.46045									0	5.38338	6.72922
																						0	4.70939	2.35469	8.24143	0		3.55021		0				0.840069	1.2601	1.12009		2.3802									0.672922	3.36461	2.01877
																						0	30.611	2.35469	3.53204	0		0		0.507173				2.3802	0.560046	1.82015		3.50029									2.01877	2.01877	4.03753
																						1.17735	35.3204	0	1.17735	1.17735		1.52152		1.52152				0.560046	1.68014	0.280023		1.96016									1.34584	0.672922	4.03753
																						3.53204	63.5767	2.35469	3.53204	0		0.507173		1.52152				0.840069	1.40012	5.18043		1.2601									0.672922	5.38338	2.01877
																						1.17735	37.6751	24.7243	0	0		2.53586		6.59324				0.280023	2.10017	3.36028		1.2601									1.34584	6.72922	3.36461
																						1.17735	9.41878	10.5961	4.70939	0		4.05738		0.507173				0.700058	0.980081	3.6403		2.52021									0.672922	0	12.1126
																						3.53204	25.9016	7.06408	0	0		2.02869		1.52152				0.980081	1.82015	1.40012		0.840069									2.69169	0	2.69169
																						1.17735	7.06408	2.35469	1.17735	0		0		0.507173				0.840069	0.840069	1.12009		0.420035									1.34584	0	4.71046
																						1.17735	5.88674	0	0	0		8.11476		0				1.12009	1.82015	5.88049		0.140012									1.34584	0.672922	10.0938
																						0	7.06408	2.35469	1.17735	0		0.507173		6.08607				0.560046	0.700058	1.40012		0.420035									2.01877	2.01877	13.4584
																						0	8.24143	0	3.53204	1.17735		3.55021		2.02869				1.54013	1.12009	5.18043		0.980081									0.672922	0	8.07507
																						0	8.24143	3.53204	1.17735	0		0		2.02869				0.280023	1.54013	1.12009		2.52021									1.34584	7.40214	0.672922
																						0	3.53204	0	0	0		0.507173		0.507173				0.280023	0.140012	2.10017		1.68014									0.672922	0.672922	6.0563
																						3.53204	34.1431	0	0	0		2.02869		1.52152				0.700058	0.980081	2.80023		1.54013									0.672922	1.34584	3.36461
																						1.17735	4.70939	0	0	0		2.53586		0				0.560046	1.82015	1.54013		0.280023									0	2.01877	8.74799
																						2.35469	4.70939	1.17735	3.53204	0		0		1.01435				0.840069	2.66022	1.68014		0.840069									2.01877	0	0
																						0	15.3055	1.17735	0	0		4.56455		3.55021				0.700058	1.12009	1.2601		0.560046									0	3.36461	7.40214
																						5.88674	35.3204	0	4.70939	0		1.01435		0				0.560046	1.96016	1.96016		1.2601									0	0.672922	6.72922
																						0	36.4978	7.06408	1.17735	0		0.507173		1.01435				1.54013	0.420035	12.181		0.560046									0.672922	0.672922	9.42091
																						1.17735	7.06408	2.35469	1.17735	0		3.04304		0				1.40012	1.82015	9.10075		0.840069									0.672922	2.01877	12.7855
																						1.17735	37.6751	0	1.17735	0		13.1865		1.01435				2.3802	0.140012	2.3802		0.140012									0.672922	7.40214	16.8231
																						17.6602	20.0149	0	2.35469	0		5.07173		4.56455				0.420035	1.96016	0.560046		2.52021									0.672922	4.03753	12.7855
																						1.17735	11.7735	0	4.70939	0		1.52152		1.01435				0.420035	1.12009	5.60046		1.68014									0	0	6.0563
																						1.17735	36.4978	0	8.24143	0		0		0				0.280023	0	1.40012		0.700058									1.34584	5.38338	4.03753
																						3.53204	10.5961	0	2.35469	0		0		0				3.36028	2.24018	3.50029		1.68014									0	3.36461	6.0563
																						0	11.7735	1.17735	4.70939	0		7.10042		0.507173				1.40012	2.66022	1.54013		0									0.672922	0	3.36461
																						0	51.8033	1.17735	1.17735	2.35469		18.7654		3.04304				1.54013	1.40012	2.94024		0.980081									2.69169	2.01877	2.69169
																						0	45.9165	1.17735	7.06408	0		7.60759		1.01435				1.12009	0.840069	0.840069		4.76039									0.672922	2.69169	3.36461
																						2.35469	21.1923	0	3.53204	0		12.6793		1.52152				0.700058	3.50029	1.40012		1.54013									1.34584	1.34584	2.69169
																						8.24143	16.4829	0	1.17735	1.17735		5.07173		0				0.840069	1.82015	3.92032		2.52021									0.672922	4.71046	6.0563
																						1.17735	18.8376	1.17735	3.53204	0		3.55021		2.53586				0.840069	0.840069	0.840069		0									0.672922	0.672922	3.36461
																						0	12.9508	8.24143	3.53204	0		2.02869		3.55021				0.700058	0.420035	1.2601		1.68014									2.69169	0	5.38338
																						3.53204	9.41878	0	2.35469	0		0.507173		0				0.840069	1.82015	2.10017		0.280023									0.672922	8.07507	3.36461
																						7.06408	35.3204	0	0	1.17735		2.02869		11.1578				0.700058	1.54013	7.42061		2.80023									0.672922	0.672922	1.34584
																						1.17735	17.6602	12.9508	7.06408	1.17735		0.507173		1.01435				1.40012	1.54013	0.280023		0.700058									0.672922	1.34584	4.71046
																						5.88674	5.88674	5.88674	1.17735	0		2.02869		0				0.700058	0.560046	2.3802		4.34036									0.672922	0	11.4397
																						1.17735	7.06408	1.17735	3.53204	0		1.52152		1.01435				1.12009	0.280023	1.54013		2.80023									2.01877	0.672922	2.69169
																						1.17735	36.4978	0	1.17735	0		6.59324		0.507173				1.12009	1.2601	3.36028		3.78031									1.34584	7.40214	7.40214
																						0	11.7735	0	0	2.35469		1.01435		3.04304				1.12009	1.12009	1.40012		3.22027									0	4.03753	18.1689
																						0	16.4829	2.35469	4.70939	1.17735		11.665		0.507173				1.96016	0.140012	4.48037		1.68014									0.672922	5.38338	0.672922
																						0	12.9508	1.17735	1.17735	0		10.6506		0				3.6403	0.560046	0.980081		0.560046									0.672922	6.72922	2.01877
																						1.17735	9.41878	7.06408	0	0		8.11476		0.507173				1.68014	1.96016	1.68014		2.66022									1.34584	11.4397	0
																						2.35469	2.35469	17.6602	1.17735	1.17735		0.507173		1.01435				1.68014	1.12009	0.560046		1.12009									1.34584	3.36461	0.672922
																						0	3.53204	0	1.17735	0		0		1.52152				1.40012	0.700058	2.80023		0.840069									0.672922	0	2.01877
																						0	8.24143	3.53204	1.17735	0		4.05738		0.507173				1.96016	2.66022	0.980081		0.420035									0	2.69169	3.36461
																						1.17735	47.0939	1.17735	0	0		0.507173		0.507173				2.66022	4.48037	3.08026		4.90041									0	0.672922	2.01877
																						3.53204	1.17735	1.17735	8.24143	1.17735		1.01435		0				0.560046	0.700058	2.10017		0.700058									0.672922	0.672922	2.01877
																						1.17735	54.158	10.5961	2.35469	1.17735		13.1865		2.02869				0.560046	2.24018	8.12067		0.980081									0.672922	2.01877	2.01877
																						0	9.41878	1.17735	2.35469	0		9.63628		0.507173				0.560046	0	1.54013		2.10017									0.672922	1.34584	3.36461
																						7.06408	18.8376	10.5961	1.17735	0		1.01435		0.507173				0.280023	2.80023	1.54013		0.560046									0.672922	0	2.69169
																						1.17735	42.3845	0	3.53204	0		11.1578		1.52152				1.12009	1.54013	7.98066		0.560046									2.01877	0	0.672922
																						1.17735	2.35469	12.9508	0	0		1.01435		2.53586				3.36028	2.24018	3.36028		1.12009									2.01877	0.672922	0.672922
																						0	21.1923	1.17735	1.17735	0		6.08607		0.507173				0.840069	2.66022	4.76039		2.66022									0.672922	0	6.72922
																						0	61.2221	2.35469	0	2.35469		6.59324		3.04304				0.140012	0.140012	4.62038		2.94024									2.01877	3.36461	4.71046
																						0	5.88674	2.35469	4.70939	0		4.05738		0				2.10017	2.10017	8.40069		1.12009									0	0	1.34584
																						3.53204	5.88674	1.17735	2.35469	2.35469		3.04304		10.6506				0.560046	2.10017	1.68014		3.50029									0.672922	2.69169	2.69169
																						2.35469	10.5961	0	1.17735	0		1.01435		1.01435				1.40012	0.840069	1.12009		0.420035									0	2.69169	4.03753
																						2.35469	4.70939	0	2.35469	0		1.01435		0				0.280023	1.82015	2.24018		0.980081									0	0	1.34584
																						0	50.6259	1.17735	0	0		0		0				1.54013	3.22027	1.68014		0.980081									0.672922	6.72922	8.74799
																						3.53204	1.17735	2.35469	0	0		0		1.52152				0.560046	0.420035	4.62038		0.280023									0	1.34584	2.01877
																						20.0149	45.9165	7.06408	0	8.24143		3.55021		2.02869				1.68014	0.280023	1.2601		0.700058									0.672922	12.1126	5.38338
																						2.35469	16.4829	5.88674	2.35469	1.17735		0		0				1.2601	0.420035	1.96016		3.92032									1.34584	2.69169	8.74799
																						0	24.7243	0	5.88674	0		2.02869		1.01435				0.280023	1.54013	0.700058		0.420035									1.34584	1.34584	4.71046
																						8.24143	35.3204	2.35469	4.70939	1.17735		4.56455		1.52152				0.700058	0	0.420035		1.82015									0	0	0.672922
																						14.1282	8.24143	5.88674	0	0		10.6506		3.55021				0.420035	2.52021	1.2601		0.980081									4.03753	2.69169	17.496
																						0	48.2712	4.70939	4.70939	0		0		1.52152				0.280023	1.54013	0.840069		0.560046									0	0	4.03753
																						0	8.24143	7.06408	1.17735	2.35469		0.507173		7.10042				3.08026	0	5.88049		0.560046									0	4.71046	0
																						1.17735	64.7541	2.35469	1.17735	0		1.01435		0				0.700058	0.560046	3.08026		2.24018									0.672922	0	3.36461
																						1.17735	0	3.53204	1.17735	0		2.53586		7.10042				1.40012	1.2601	2.3802		1.2601									0.672922	0	8.74799
																						1.17735	35.3204	3.53204	1.17735	1.17735		1.01435		5.07173				0.840069	1.68014	2.3802		0.420035									0	0	2.01877
																						0	37.6751	1.17735	0	0		0.507173		5.07173				1.54013	2.10017	4.90041		1.12009									1.34584	1.34584	4.03753
																						0	10.5961	0	38.8525	0		1.52152		5.07173				0.840069	1.40012	5.18043		0.420035									0	5.38338	2.01877
																						1.17735	25.9016	3.53204	3.53204	1.17735		0		0				0.280023	1.12009	5.88049		2.94024									0	2.69169	29.6086
																						5.88674	1.17735	2.35469	0	0		0		1.01435				1.82015	0	2.66022		1.12009									0.672922	0.672922	5.38338
																						3.53204	47.0939	17.6602	1.17735	0		13.1865		0.507173				0.700058	3.78031	2.52021		1.12009									0	6.0563	2.01877
																						0	0	29.4337	1.17735	0		1.01435		5.5789				0.980081	1.54013	1.68014		1.82015									0	8.07507	5.38338
																						3.53204	32.9657	2.35469	45.9165	1.17735		0.507173		3.04304				1.2601	0.280023	7.14059		1.2601									1.34584	0.672922	5.38338
																						2.35469	22.3696	14.1282	2.35469	1.17735		0		5.07173				2.52021	1.68014	1.40012		0									0.672922	0	4.71046
																						0	2.35469	3.53204	1.17735	0		2.02869		0				0.420035	0.420035	2.3802		1.82015									4.03753	6.72922	6.72922
																						0	17.6602	1.17735	8.24143	0		1.52152		0.507173				0.560046	1.12009	2.52021		0.980081									0.672922	2.69169	16.8231
																						0	10.5961	3.53204	1.17735	0		3.55021		2.02869				1.12009	1.12009	1.12009		1.96016									0	2.69169	2.01877
																						3.53204	23.5469	0	1.17735	0		2.02869		3.55021				1.12009	1.2601	3.50029		1.12009									1.34584	4.03753	8.74799
																						0	25.9016	7.06408	1.17735	0		1.52152		0.507173				0.700058	0.700058	1.40012		1.68014									0	6.72922	0
																						0	1.17735	5.88674	10.5961	0		0.507173		2.02869				1.54013	0.280023	1.40012		0.560046									0	0.672922	3.36461
																						1.17735	12.9508	4.70939	0	1.17735		5.07173		3.04304				0.980081	1.2601	1.12009		1.12009									0.672922	0	3.36461
																						1.17735	10.5961	0	7.06408	0		0		5.5789				1.54013	0.140012	3.36028		1.12009									0.672922	0.672922	2.01877
																						0	18.8376	1.17735	2.35469	0		0		9.12911				0.420035	1.68014	3.08026		2.24018									0.672922	8.74799	4.03753
																						0	15.3055	0	3.53204	0		3.04304		3.04304				0.700058	1.82015	5.88049		1.68014									0	2.01877	5.38338
																						1.17735	8.24143	1.17735	1.17735	0		0		0				0.560046	0.700058	2.66022		0.700058									0	3.36461	6.72922
																						1.17735	8.24143	0	0	0		1.01435		1.52152				1.82015	1.82015	3.6403		2.52021									1.34584	3.36461	1.34584
																						2.35469	28.2563	1.17735	0	0		0.507173		8.11476				2.10017	2.10017	2.3802		1.40012									0	1.34584	6.0563
																						2.35469	27.079	1.17735	2.35469	0		0		5.07173				0.420035	2.3802	3.22027		0.420035									0	12.1126	4.71046
																						0	38.8525	11.7735	1.17735	0		0		15.2152				0.560046	1.54013	7.2806		1.96016									2.01877	0	7.40214
																						0	22.3696	5.88674	2.35469	1.17735		3.55021		1.01435				2.10017	0	0.700058		1.96016									0	0	3.36461
																						1.17735	27.079	0	1.17735	0		3.04304		3.04304				1.2601	1.96016	3.22027		1.2601									0.672922	4.71046	0.672922
																						0	35.3204	7.06408	0	0		3.04304		0.507173				0.700058	1.2601	0.980081		0.140012									0.672922	0.672922	6.0563
																						1.17735	11.7735	1.17735	0	0		0.507173		3.04304				2.3802	1.12009	1.82015		2.10017									0	0.672922	9.42091
																						2.35469	0	3.53204	3.53204	0		4.05738		6.59324				3.78031	0.280023	0.840069		0.840069									0	4.03753	3.36461
																						0	4.70939	0	2.35469	0		1.01435		7.10042				0.980081	2.80023	3.08026		1.96016									0	1.34584	5.38338
																						2.35469	48.2712	0	2.35469	0		0.507173		1.01435				0.420035	1.54013	0.840069		0.700058									0.672922	4.71046	4.03753
																						1.17735	50.6259	15.3055	4.70939	0		1.52152		1.01435				1.40012	1.12009	2.3802		2.66022									1.34584	0.672922	2.69169
																						0	49.4486	10.5961	1.17735	0		11.1578		0.507173				0.840069	1.12009	2.80023		0.980081									0	1.34584	3.36461
																						1.17735	3.53204	0	1.17735	0		6.08607		1.01435				1.2601	0.560046	10.3609		1.40012									0	0.672922	8.07507
																						1.17735	12.9508	0	2.35469	0		0.507173		1.01435				0.420035	0.980081	2.80023		0.420035									1.34584	8.07507	3.36461
																						1.17735	8.24143	0	1.17735	0		2.02869		8.62193				2.10017	0.140012	4.62038		0.560046									0.672922	8.74799	14.8043
																						2.35469	24.7243	14.1282	32.9657	1.17735		1.52152		2.53586				0.280023	1.2601	4.62038		0.420035									0.672922	0	10.0938
																						0	58.8674	1.17735	0	0		2.02869		5.07173				0.980081	3.50029	9.24076		0.840069									2.01877	1.34584	10.0938
																						2.35469	44.7392	0	0	0		0		1.01435				1.2601	2.10017	2.80023		0.140012									0.672922	2.01877	6.0563
																						8.24143	4.70939	0	2.35469	1.17735		3.04304		0				4.76039	1.40012	3.6403		1.40012									0	3.36461	10.0938
																						0	1.17735	0	3.53204	0		0.507173		10.1434				1.40012	1.12009	3.50029		1.82015									0	5.38338	2.69169
																						0	4.70939	8.24143	1.17735	0		3.04304		1.52152				0.280023	1.12009	5.74047		1.12009									0.672922	0	16.1501
																						0	4.70939	0	1.17735	0		0		0.507173				1.96016	1.12009	2.94024		0									0	0	9.42091
																						1.17735	15.3055	1.17735	0	0		0		8.62193				0.980081	0.280023	1.82015		1.96016									0	5.38338	2.01877
																						1.17735	5.88674	0	8.24143	0		0		1.52152				3.50029	1.2601	4.20035		0.700058									1.34584	14.1314	4.71046
																						2.35469	5.88674	2.35469	3.53204	0		5.07173		5.07173				0.700058	2.3802	5.18043		1.12009									0	0.672922	17.496
																						0	44.7392	0	1.17735	0		0.507173		1.01435				0.700058	0.700058	4.20035		1.68014									0	1.34584	6.0563
																						1.17735	47.0939	8.24143	2.35469	0		1.52152		1.01435				3.08026	0.980081	2.3802		0.420035									0.672922	0	3.36461
																						1.17735	4.70939	1.17735	1.17735	0		1.01435		0.507173				5.04042	1.54013	2.66022		1.2601									0.672922	4.71046	3.36461
																						0	3.53204	2.35469	0	0		0		4.05738				1.54013	3.36028	5.04042		1.2601									0	0.672922	6.0563
																						0	2.35469	1.17735	14.1282	0		8.62193		0				2.94024	2.3802	0.700058		0.980081									0	3.36461	6.72922
																						0	12.9508	1.17735	1.17735	1.17735		12.6793		3.04304				1.2601	1.82015	0.560046		1.2601									0	0	3.36461
																						1.17735	7.06408	0	2.35469	0		0		0.507173				0.700058	0.420035	2.24018		1.54013									0.672922	0.672922	5.38338
																						1.17735	14.1282	1.17735	4.70939	0		0		1.01435				1.40012	2.3802	2.24018		3.6403									0	0	2.01877
																						1.17735	12.9508	1.17735	0	0		12.6793		2.53586				2.52021	0.840069	0.560046		1.12009									0	3.36461	2.01877
																						0	1.17735	3.53204	0	0		3.04304		5.07173				2.10017	1.12009	4.62038		1.68014									0.672922	0.672922	2.69169
																						0	2.35469	10.5961	1.17735	1.17735		11.665		7.60759				1.68014	1.54013	0.700058		1.54013									0	1.34584	4.03753
																						1.17735	1.17735	0	8.24143	0		1.01435		0				2.66022	2.66022	4.20035		1.2601									0.672922	0	1.34584
																						1.17735	20.0149	1.17735	2.35469	1.17735		0		1.01435				2.10017	1.40012	0.980081		0.420035									0.672922	1.34584	1.34584
																						2.35469	7.06408	3.53204	1.17735	0		6.59324		3.04304				0.700058	1.82015	2.80023		2.24018									0	0	6.72922
																						0	14.1282	0	0	0		0		0				1.12009	0.560046	1.12009		2.24018									1.34584	2.01877	2.69169
																						0	31.7884	0	0	2.35469		7.60759		0				2.10017	0	1.12009		1.82015									0	5.38338	7.40214
																						1.17735	3.53204	3.53204	4.70939	0		1.01435		2.02869				0.980081	0.280023	1.40012		0.980081									0	0	4.71046
																						0	16.4829	1.17735	2.35469	1.17735		2.53586		0.507173				1.82015	0.420035	2.94024		1.68014									0	4.03753	19.5147
																						0	5.88674	0	2.35469	0		2.53586		0				0.560046	0.980081	0.980081		0.280023									0.672922	0.672922	5.38338
																						0	35.3204	10.5961	4.70939	0		6.59324		3.55021				0.700058	1.96016	0.700058		1.68014									2.69169	0	3.36461
																						0	1.17735	1.17735	3.53204	0		0.507173		0				4.76039	0.560046	8.12067		0.280023									0	4.03753	5.38338
																						2.35469	5.88674	2.35469	2.35469	0		0.507173		0				3.6403		1.54013		2.94024									1.34584	0	2.01877
																						0	44.7392	1.17735	0	0		8.11476		4.05738				3.08026		2.52021		1.54013									0.672922	0	8.07507
																						0	15.3055	0	3.53204	0		0		1.01435				0.980081		0.840069		1.82015									0	0.672922	8.74799
																						0	3.53204	0	0	0		2.53586		0.507173				1.68014		0.560046		0.560046									0.672922	2.69169	0
																						2.35469	11.7735	5.88674	1.17735	0		5.07173		0				1.2601		2.10017		0.840069									0	1.34584	7.40214
																						0	3.53204	1.17735	0	1.17735		0		0				1.96016		1.2601		1.2601									0	0.672922	6.72922
																						1.17735	5.88674	0	3.53204	3.53204		0		1.01435				3.22027		0.840069		2.80023									0	0	2.69169
																						0	2.35469	2.35469	0	0		2.53586		0.507173				1.54013		0.280023		3.36028									0.672922	5.38338	3.36461
																						2.35469	7.06408	1.17735	1.17735	0		6.59324		0				0.280023		2.3802		1.2601									0	4.03753	12.1126
																						2.35469	4.70939	1.17735	7.06408	7.06408		0		1.01435				1.40012		1.12009		0									0	0.672922	18.1689
																						0	4.70939	1.17735	1.17735	0		5.5789		1.01435				3.08026		0.980081		0.700058									0.672922	8.07507	2.69169
																						0	23.5469	0	3.53204	0		12.6793		1.01435				2.10017		0.980081		1.54013									0.672922	7.40214	5.38338
																						2.35469	29.4337	0	2.35469	0		1.01435		0.507173				0.840069		3.92032		0.420035									0.672922	0	2.69169
																						3.53204	21.1923	2.35469	2.35469	0		16.2295		2.02869				2.80023		3.08026		2.24018									0	0.672922	8.74799
																						0	42.3845	10.5961	1.17735	0		2.53586		0				1.12009		0.560046		1.40012									0.672922	2.69169	12.1126
																						0	16.4829	0	0	8.24143		0		1.52152				1.54013		0.280023		0.840069									0	3.36461	22.2064
																						0	7.06408	2.35469	1.17735	0		7.10042		0				0.140012		1.40012		2.24018									1.34584	5.38338	6.0563
																						2.35469	21.1923	2.35469	3.53204	0		1.01435		1.01435				1.54013		2.3802		1.12009									0.672922	2.01877	8.07507
																						0	44.7392	8.24143	1.17735	0		8.11476		0				1.68014		1.54013		0.840069									0.672922	0.672922	1.34584
																						1.17735	9.41878	1.17735	0	0		0.507173		3.55021				0.280023		0.560046		2.3802									0.672922	3.36461	12.1126
																						0	35.3204	0	2.35469	0		1.52152		1.52152				1.12009		0.980081		1.82015									0	1.34584	20.1877
																						3.53204	7.06408	0	1.17735	0		5.07173		0.507173				0.700058		0.840069		1.68014									0	2.01877	6.72922
																						1.17735	7.06408	1.17735	4.70939	0		4.05738		0				1.68014		5.74047		2.10017									0	5.38338	0.672922
																						2.35469	3.53204	0	2.35469	0		3.04304		0				2.52021		0.420035		0.980081									2.01877	6.0563	1.34584
																						0	4.70939	0	7.06408	0		1.52152		4.05738				0.420035		0.980081		1.96016									0	0.672922	0.672922
																						2.35469	8.24143	0	10.5961	0		1.01435		0				0.280023		0.980081		2.24018									0	0	3.36461
																						1.17735	2.35469	1.17735	0	1.17735		8.62193		1.01435				1.68014		0.700058		0.280023									0	1.34584	6.72922
																						1.17735	32.9657	1.17735	2.35469	0		0.507173		0				0.420035		0		0.700058									0	2.01877	1.34584
																						8.24143	3.53204	5.88674	2.35469	0		1.52152		5.07173				0.280023		3.78031		1.12009									1.34584	0	3.36461
																						0	15.3055	4.70939	1.17735	1.17735		0		1.01435				0.840069		0.420035		0.840069									0	3.36461	8.07507
																						0	28.2563	2.35469	0	0		4.05738		0				1.12009		2.3802		1.96016									0.672922	5.38338	14.1314
																						1.17735	9.41878	3.53204	5.88674	1.17735		1.01435		0.507173				0.700058		1.2601		1.12009									0.672922	12.1126	9.42091
																						0	17.6602	11.7735	2.35469	0		3.55021		1.52152				2.3802		1.82015		3.92032									0.672922	0	7.40214
																						0	43.5618	1.17735	5.88674	0		2.02869		0				1.54013		0		1.2601									0.672922	2.69169	1.34584
																						2.35469	4.70939	1.17735	2.35469	4.70939		2.53586						0.420035		0.420035		2.3802									0	1.34584	2.01877
																						2.35469	2.35469	2.35469	0	1.17735		0.507173						1.2601		2.94024		2.10017									0	0	17.496
																						0	47.0939	17.6602	1.17735	0		1.52152						0.140012		5.60046		3.50029									3.36461	0	6.0563
																						2.35469	0	1.17735	1.17735	0		8.62193						0.140012		0.700058		2.94024									0.672922	4.71046	0.672922
																						0	16.4829	2.35469	2.35469	0		6.08607						0.420035		2.10017		0.700058									0.672922	4.03753	3.36461
																						1.17735	4.70939	1.17735	1.17735	0		0						0.560046		0.980081		0.700058									0.672922	2.01877	7.40214
																						0	12.9508	1.17735	1.17735	0		3.04304						0.560046		4.48037		0.980081									0.672922	0	7.40214
																						2.35469	4.70939	4.70939	0	0		1.01435						0.700058		3.22027		1.12009									0.672922	3.36461	8.74799
																						0	3.53204	1.17735	1.17735	0		0.507173						0.700058		1.2601		0.980081									0.672922	0	12.1126
																						3.53204	22.3696	0	7.06408	1.17735		8.11476						0		7.56062		0.140012									0	0	4.03753
																						0	4.70939	0	2.35469	0		1.01435						0.420035		2.80023		1.2601									0	0	1.34584
																						1.17735	4.70939	2.35469	8.24143	2.35469		0.507173						0.140012		2.52021		0.420035									2.01877	0	2.01877
																						4.70939	8.24143	3.53204	5.88674	0		8.62193						0.420035		6.16051		0.700058									0	6.72922	12.1126
																						0	32.9657	1.17735	8.24143	1.17735		2.53586						0		2.94024		2.24018									1.34584	0.672922	1.34584
																						0	32.9657	4.70939	1.17735	0		4.56455						0.420035		3.36028		0.280023									0	0	5.38338
																						2.35469	14.1282	8.24143	0	1.17735		4.05738						1.12009		0.840069		2.66022									0.672922	4.03753	4.03753
																						0	28.2563	1.17735	1.17735	1.17735		4.05738						0		2.3802		1.40012									0.672922	0	0.672922
																						1.17735	18.8376	1.17735	1.17735	0		3.04304						0		2.52021		1.12009									0	2.69169	6.0563
																						2.35469	34.1431	7.06408	0	1.17735		5.5789						0.280023		9.24076		1.12009									0	5.38338	0.672922
																						1.17735	27.079	0	1.17735	17.6602		3.55021						0		3.92032		1.40012									1.34584	6.0563	2.69169
																						0	48.2712	3.53204	2.35469	1.17735		2.02869						0		3.36028		2.3802									0.672922	0.672922	4.03753
																						1.17735	2.35469	0	5.88674	1.17735		7.60759						0.140012		3.36028		1.2601									0	0	7.40214
																						0	4.70939	0	1.17735	1.17735		0.507173						0.140012		0.700058		2.24018									0.672922	0	5.38338
																						3.53204	0	2.35469	3.53204	0		0						0		0.980081		3.50029									8.74799	1.34584	2.01877
																						3.53204	5.88674	0	0	0		3.55021						0.420035		0.840069		0.980081									0	0	7.40214
																						2.35469	10.5961	1.17735	1.17735	0		3.04304						0.420035		4.48037		0.420035									0.672922	2.69169	7.40214
																						2.35469	1.17735	0	3.53204	0		3.04304						1.2601		0.840069		5.04042									0	4.71046	14.1314
																						1.17735	34.1431	2.35469	0	0		6.08607						0		1.12009		2.52021									1.34584	6.0563	10.0938
																						0	3.53204	8.24143	5.88674	0		0.507173						0.840069		3.92032		2.24018									0	0	11.4397
																						0	3.53204	1.17735	7.06408	2.35469		0						0.140012		4.20035		3.6403									0	2.01877	4.71046
																						0	9.41878	15.3055	2.35469	1.17735		1.52152						0.420035		1.2601		1.82015									0	1.34584	10.0938
																						0	1.17735	1.17735	7.06408	1.17735		1.52152						0		4.20035		1.68014									0.672922	8.07507	2.69169
																						8.24143	7.06408	1.17735	1.17735	1.17735		1.52152						0.420035		0		2.80023									1.34584	0.672922	8.07507
																						1.17735	3.53204	0	0	0		2.02869						0		2.3802		3.36028									0.672922	5.38338	3.36461
																						0	21.1923	4.70939	17.6602	1.17735		6.59324						0.140012		3.50029		1.2601									0	0.672922	2.69169
																						0	0	1.17735	1.17735	0		1.52152						0.140012		2.52021		1.12009									0.672922	3.36461	3.36461
																						3.53204	12.9508	0	1.17735	1.17735		15.2152						0.140012		1.96016		1.2601									1.34584	6.0563	0.672922
																						3.53204	4.70939	17.6602	0	0		0.507173						0.280023		5.32044		3.08026									1.34584	4.03753	5.38338
																						4.70939	25.9016	4.70939	10.5961	0		2.53586						0.840069		0.280023		1.40012									0	0	0
																						2.35469	16.4829	1.17735	1.17735	0		0						0.280023		2.94024		1.12009									0.672922	0	2.01877
																						0	1.17735	1.17735	14.1282	0		4.05738						0.140012		2.3802		5.74047									2.01877	3.36461	5.38338
																						0	12.9508	2.35469	0	2.35469		4.56455						0.420035		0.420035		2.94024									0	4.71046	0
																						0	16.4829	1.17735	1.17735	2.35469		0						0.140012		1.40012		0.560046									1.34584	1.34584	5.38338
																						0	1.17735	0	7.06408	0		0						0.420035		1.96016		1.68014									2.01877	12.7855	1.34584
																						0	14.1282	0	2.35469	0		0.507173						0		3.50029		0.840069									0	1.34584	10.7668
																						1.17735	12.9508	0	7.06408	0		0.507173						0.420035		3.78031		1.40012									1.34584	2.01877	8.74799
																						4.70939	2.35469	10.5961	7.06408	1.17735		1.01435						0.140012		2.10017		0.420035									2.01877	7.40214	15.4772
																						1.17735	4.70939	4.70939	1.17735	0		0						0		0.700058		2.80023									0	14.8043	10.7668
																						1.17735	34.1431	1.17735	1.17735	0		1.01435						0.560046		4.20035		3.50029									0.672922	10.7668	10.0938
																						1.17735	7.06408	1.17735	2.35469	1.17735		1.52152						0.140012		2.24018		2.3802									0.672922	0.672922	15.4772
																						0	10.5961	22.3696	0	0		6.08607						0.420035		0.980081		3.50029									0.672922	4.03753	0.672922
																						0	9.41878	0	8.24143	0		0						0.420035		0.700058		0.140012									2.69169	0.672922	8.07507
																						1.17735	43.5618	0	2.35469	0		0.507173						0.140012		2.52021		2.10017									1.34584	2.01877	1.34584
																						0	4.70939	7.06408	2.35469	0		3.04304						0		1.40012		0.280023									5.38338	8.74799	11.4397
																						0	24.7243	1.17735	1.17735	0		0						0.280023		1.82015		0.980081									2.01877	10.0938	8.74799
																						0	2.35469	0	1.17735	1.17735		0						0.420035		0.420035		0.700058									0	7.40214	14.1314
																						1.17735	10.5961	7.06408	1.17735	0		4.05738						0.280023		0.140012		3.6403									0.672922	2.69169	10.0938
																						1.17735	10.5961	2.35469	7.06408	1.17735		6.59324						0.140012		2.66022		0.560046									0	2.01877	1.34584
																						0	37.6751	1.17735	1.17735	0		0.507173						0.280023		0.420035		1.40012									0	0	1.34584
																						1.17735	27.079	9.41878	0	0		8.62193						0.700058		0.560046		0.140012									2.69169	0	3.36461
																						5.88674	1.17735	1.17735	0	0		5.5789						0.420035		0.700058		2.10017									0.672922	3.36461	6.0563
																						1.17735	31.7884	3.53204	31.7884	0		1.01435						0.280023		0.700058		2.66022									0.672922	4.71046	0.672922
																						0	10.5961	11.7735	3.53204	0		1.01435						0		2.94024		4.48037									1.34584	11.4397	4.03753
																						1.17735	1.17735	4.70939	1.17735	0		0						0		0.420035		1.96016									0	0	6.72922
																						0	4.70939	0	4.70939	0		1.01435						0.280023		3.6403		0.420035									0.672922	0	2.01877
																						1.17735	4.70939	0	1.17735	1.17735		1.52152						0.560046		0.140012		2.24018									1.34584	0.672922	4.71046
																						1.17735	4.70939	0	3.53204	0		1.01435						0		0		1.54013									0	2.01877	8.07507
																						0	4.70939	2.35469	8.24143	0		0						0		0.840069		1.82015									2.69169	1.34584	6.0563
																						2.35469	65.9314	0	1.17735	0		3.04304						0		3.36028		0.980081									2.69169	1.34584	14.8043
																						0	7.06408	1.17735	21.1923	3.53204		3.04304						0.280023		0.420035		0.980081									0	0.672922	8.74799
																						4.70939	17.6602	1.17735	2.35469	0		1.52152						0		0.140012		0.560046									0	0.672922	3.36461
																						7.06408	3.53204	0	1.17735	0		2.02869						0.280023		0.700058		1.40012									0.672922	0	2.01877
																						1.17735	8.24143	1.17735	2.35469	4.70939		2.53586						0.140012		3.6403		1.12009									0	6.72922	4.03753
																						1.17735	25.9016	3.53204	0	0		0						0.560046		8.26068		0.980081									0.672922	0.672922	4.71046
																						7.06408	9.41878	10.5961	3.53204	0		4.05738						0		0.980081		0.840069									0.672922	0	6.0563
																						0	9.41878	35.3204	18.8376	0		3.04304						0.280023		0.980081		0.700058									0.672922	0	24.8981
																						0	14.1282	0	2.35469	0		7.10042						0		3.92032		1.12009									0.672922	15.4772	3.36461
																						0	4.70939	1.17735	2.35469	1.17735		1.01435						0.420035		2.94024		2.66022									0.672922	3.36461	1.34584
																						3.53204	9.41878	0	1.17735	0		0						0.280023		4.34036		6.44053									2.01877	6.0563	4.71046
																						1.17735	40.0298	0	2.35469	1.17735		1.01435						0.280023		0.420035		0									1.34584	4.71046	6.0563
																						0	3.53204	0	1.17735	1.17735		0.507173						0		0.280023		0.980081									0	1.34584	4.03753
																						7.06408	1.17735	7.06408	0	0		7.60759						0.280023		3.78031		1.12009									0	4.71046	12.7855
																						0	5.88674	23.5469	0	0		1.01435						0		4.48037		3.50029									0	0.672922	4.03753
																						0	2.35469	0	1.17735	0		1.01435						0.420035		0.980081		7.98066									2.69169	1.34584	13.4584
																						0	3.53204	2.35469	0	0		0						0		3.08026		2.24018									1.34584	2.01877	4.03753
																						0	11.7735	0	1.17735	0		0.507173						0.140012		1.54013		1.2601									0.672922	2.69169	4.03753
																						1.17735	15.3055	0	2.35469	0		1.01435						0.980081		3.6403		2.24018									0.672922	9.42091	2.01877
																						0	11.7735	11.7735	11.7735	0		0						0.140012		1.2601		1.68014									0	0.672922	4.03753
																						0	1.17735	3.53204	34.1431	0		3.55021						0		5.18043		5.32044									1.34584	2.69169	16.8231
																						0	0	2.35469	0	0		1.01435						0.140012		0.980081		1.54013									0.672922	0	2.01877
																						1.17735	7.06408	3.53204	1.17735	0		2.02869						0		7.70064		4.20035									0.672922	10.0938	2.01877
																						2.35469	17.6602	1.17735	9.41878	0		0						0.420035		0.560046		0									0.672922	3.36461	0.672922
																						1.17735	1.17735	17.6602	4.70939	0		0						0		3.22027		4.20035									0.672922	1.34584	3.36461
																						0	22.3696	4.70939	3.53204	0		0						0		2.10017		2.94024									0	12.7855	4.03753
																						0	55.3353	2.35469	0	0		14.2008						0.420035		5.32044		2.66022									0	3.36461	5.38338
																						0	31.7884	7.06408	0	1.17735		7.10042						0.420035		3.78031		2.3802									1.34584	0.672922	5.38338
																						2.35469	2.35469	7.06408	1.17735	0		0						0.420035		0.280023		3.6403									2.01877	4.71046	1.34584
																						0	36.4978	1.17735	4.70939	0		6.08607						0		5.04042		1.68014									0.672922	0	0.672922
																						0	5.88674	0	0	0		0						0.140012		5.74047		0									0	0	8.74799
																						0	12.9508	0	3.53204	0		0						0.140012		5.32044		1.68014									1.34584	0	16.1501
																						0	10.5961	15.3055	1.17735	0		0						0.140012		8.12067		1.2601									4.71046	0.672922	8.74799
																						2.35469	8.24143	0	1.17735	0		7.10042						0.280023		1.54013		1.68014									0.672922	11.4397	2.01877
																						1.17735	12.9508	0	0	0		0						0		4.06034		0.560046									0.672922	4.03753	6.0563
																						3.53204	3.53204	1.17735	4.70939	0		2.02869						0.700058		1.68014		1.2601									1.34584	7.40214	3.36461
																						0	5.88674	3.53204	3.53204	0		2.02869						0.420035		3.08026		1.40012									2.01877	1.34584	15.4772
																						1.17735	9.41878	2.35469	20.0149	0		2.53586						0.140012		1.54013		1.82015									0.672922	0	6.72922
																						0	47.0939	5.88674	2.35469	0		0						0.420035		5.60046		0.560046									0.672922	0	5.38338
																						0	12.9508	0	0	0		2.02869						0.700058		0.980081		4.90041									0.672922	0	2.69169
																						0	10.5961	1.17735	1.17735	0		1.01435						0.140012		0		1.54013									0	8.07507	9.42091
																						2.35469	21.1923	0	3.53204	0		0.507173						0.420035		0.560046		2.66022									0.672922	2.69169	20.8606
																						0	7.06408	0	0	4.70939		5.07173						0		4.06034		0.840069									2.69169	1.34584	2.69169
																						1.17735	1.17735	0	10.5961	0		3.04304						0.140012		4.62038		2.10017									0.672922	0.672922	19.5147
																						0	15.3055	0	2.35469	0		0.507173						0.560046		7.2806		2.10017									0	0	1.34584
																						1.17735	21.1923	3.53204	1.17735	0		0						0		2.52021		1.82015									0.672922	4.71046	6.72922
																						0	8.24143	0	0	0		0.507173						0.140012		1.68014		0.420035									2.01877	2.01877	6.0563
																						1.17735	5.88674	0	2.35469	0		0						0.420035		2.10017		0.420035									0	1.34584	4.03753
																						0	27.079	8.24143	5.88674	0		0						0.420035		0.980081		2.66022									0	0	12.1126
																						1.17735	7.06408	0	0	0		2.53586						0.280023		0.140012		1.96016									1.34584	0	16.8231
																						0	15.3055	0	0	0		1.01435						0.140012		0		1.40012									0.672922	3.36461	5.38338
																						12.9508	15.3055	2.35469	1.17735	0		6.59324						0.140012		2.66022		0.560046									2.01877	10.0938	10.0938
																						0	34.1431	3.53204	2.35469	0		0						0		3.92032		1.2601									1.34584	1.34584	2.69169
																						1.17735	1.17735	0	1.17735	1.17735		0						1.12009		0.700058		3.08026									0.672922	0	2.01877
																						0	24.7243	2.35469	1.17735	0		0						0.140012		3.08026		1.12009									0	4.03753	16.1501
																						1.17735	3.53204	3.53204	5.88674	1.17735		0						0		2.52021		1.96016									0.672922	2.01877	1.34584
																						0	2.35469	1.17735	3.53204	0		0						0.140012		6.30052		1.12009									0	2.01877	7.40214
																						1.17735	4.70939	3.53204	3.53204	1.17735		5.5789						0		1.2601		0.560046									0.672922	0	7.40214
																						2.35469	2.35469	0	2.35469	1.17735		0.507173						0		1.82015		4.34036									2.69169	0	0.672922
																						0	9.41878	5.88674	3.53204	0		0.507173						0		2.10017		0.700058									0	0	7.40214
																						0	22.3696	1.17735	11.7735	1.17735		0						0.280023		2.24018		0.840069									0	4.71046	2.69169
																						0	12.9508	16.4829	3.53204	0		0						0		4.62038		0.840069									0	15.4772	6.72922
																						0	21.1923	0	0	0		0						0.140012		1.54013		1.40012									0	9.42091	17.496
																						1.17735	2.35469	3.53204	0	1.17735		6.59324						0		2.52021		3.08026									0	4.71046	2.01877
																						1.17735	1.17735	1.17735	0	0		1.52152						0		1.12009		1.12009									0.672922	8.07507	8.07507
																						5.88674	12.9508	0	1.17735	0		2.02869						0		3.50029		0.280023									0	5.38338	6.0563
																						1.17735	20.0149	5.88674	1.17735	0		3.55021						0		3.36028		1.2601									0.672922	10.0938	5.38338
																						0	10.5961	0	2.35469	0		0						0.280023		3.22027		4.90041									0.672922	4.03753	14.1314
																						0	11.7735	30.611	3.53204	0		0.507173						0.140012		4.20035		3.08026									0.672922	3.36461	15.4772
																						1.17735	20.0149	2.35469	0	8.24143		1.52152						0.140012		0.980081		1.68014									1.34584	8.07507	5.38338
																						2.35469	32.9657	8.24143	0	0		0						0		3.6403		3.78031									0	4.03753	2.69169
																						0	2.35469	4.70939	2.35469	0		1.01435						0		6.44053		3.36028									1.34584	18.1689	6.72922
																						1.17735	20.0149	0	0	0		1.52152						0.140012		1.68014		0.420035									0	2.69169	5.38338
																						1.17735	2.35469	0	0	0		0						0		2.24018		2.24018									0	4.71046	5.38338
																						1.17735	56.5127	2.35469	21.1923	0		3.55021						0.280023		5.04042		0.840069									0.672922	9.42091	13.4584
																						1.17735	16.4829	0	0	0		1.01435						0		5.74047		2.94024									0	3.36461	4.71046
																						2.35469	4.70939	2.35469	0	1.17735		3.04304						0.420035		4.48037		0.560046									0.672922	10.0938	0.672922
																						2.35469	2.35469	0	2.35469	0		1.01435						0.560046		0.140012		0.840069									0	4.71046	4.71046
																						0	7.06408	3.53204	0	5.88674		5.5789						0.140012		5.88049		1.2601									0	4.71046	4.71046
																						2.35469	1.17735	21.1923	4.70939	1.17735		13.1865						0		0.140012		0									1.34584	19.5147	3.36461
																						1.17735	1.17735	3.53204	0	0		1.01435						0.560046		4.76039		2.66022									0.672922	20.1877	1.34584
																						4.70939	3.53204	10.5961	1.17735	0		0						0.280023		0.700058		0.560046									1.34584	10.0938	4.71046
																						2.35469	5.88674	27.079	2.35469	0		0						0.560046		4.06034		0.280023									0	9.42091	5.38338
																						1.17735	7.06408	5.88674	3.53204	0		10.1434						0.700058		0.700058		1.54013									1.34584	5.38338	2.69169
																						0	7.06408	1.17735	0	0		2.02869						0.840069		4.76039		3.6403									0	17.496	10.0938
																						1.17735	9.41878	0	0	0		4.05738						0		0.980081		1.54013									0	17.496	6.0563
																						0	30.611	0	1.17735	0		0.507173						0.420035		2.66022		0.840069									1.34584	19.5147	3.36461
																						0	18.8376	0	1.17735	1.17735		2.53586						0.420035		0.980081		0.840069									0	14.8043	2.01877
																						2.35469	1.17735	1.17735	0	0		5.5789						0		2.10017		0.140012									2.01877	12.7855	6.0563
																						3.53204	11.7735	0	0	0		2.02869						0		0.840069		1.2601									1.34584	13.4584	3.36461
																						2.35469	4.70939	16.4829	3.53204	0		0.507173						0.420035		0.420035		0									0	23.5523	4.03753
																						0	4.70939	0	1.17735	0		1.01435						0.140012		1.96016		2.52021									0	17.496	2.69169
																						0	1.17735	2.35469	3.53204	0		0						0.140012		3.50029		1.2601									0	6.72922	3.36461
																						4.70939	10.5961	9.41878	1.17735	0		1.01435						0.280023		0.280023		1.96016									0.672922	15.4772	6.0563
																						2.35469	4.70939	0	14.1282	0		0.507173						0.140012		0.560046		1.68014									0.672922	12.1126	8.74799
																						0	3.53204	0	7.06408	0		0						0.420035		2.10017		2.52021									0	15.4772	8.74799
																						7.06408	0	2.35469	0	0		7.60759						0		3.36028		3.6403									0	14.8043	3.36461
																						2.35469	0	0	2.35469	0		1.01435						0.140012		2.80023		0.420035									0.672922	16.8231	8.74799
																						0	8.24143	2.35469	5.88674	0		3.04304						0.560046		7.42061		0.560046									0	6.0563	6.72922
																						1.17735	15.3055	0	2.35469	1.17735		1.52152						0		2.52021		7.42061									1.34584	18.8418	11.4397
																						0	0	1.17735	1.17735	1.17735		1.52152						0.280023		3.36028		0.980081									1.34584	15.4772	10.0938
																						1.17735	11.7735	0	0	0		4.05738						0.700058		1.40012		3.08026									0.672922	11.4397	2.01877
																						4.70939	11.7735	0	3.53204	0		1.01435						0.840069		1.82015		1.12009									0.672922	15.4772	6.72922
																						1.17735	0	0	3.53204	0		1.52152						0		0.840069		1.54013									0	16.8231	4.71046
																						4.70939	1.17735	0	0	0		0						0.840069		0.560046		0.280023									0.672922	2.69169	4.71046
																						0	5.88674	3.53204	1.17735	0		0						0		1.54013		2.10017									0	16.1501	4.03753
																						0	0	2.35469	8.24143	4.70939		0						0.140012		2.24018		5.46045									3.36461	12.7855	2.01877
																						1.17735	0	1.17735	1.17735	0		0.507173						0.280023		3.50029		4.06034									0	14.8043	10.0938
																						1.17735	7.06408	0	7.06408	0		4.56455						0		2.52021		0.980081									0	11.4397	0
																						1.17735	15.3055	8.24143	0	1.17735		4.56455						0		2.94024		3.36028									0.672922	20.8606	12.7855
																						0	0	4.70939	0	0		1.01435						0		0.420035		2.66022									0	4.71046	7.40214
																						0	24.7243	4.70939	1.17735	0		8.11476						0.140012		0.420035		4.06034									0	14.1314	6.72922
																						1.17735	0	0	0	0		0.507173						0.420035		3.08026		0.420035									0.672922	12.1126	7.40214
																						1.17735	21.1923	2.35469	0	0		3.04304						0.420035		1.12009		0.140012									0.672922	16.1501	4.71046
																						1.17735	4.70939	0	4.70939	0		0.507173						0.420035		3.08026		1.12009									0.672922	12.7855	7.40214
																						0	0	7.06408	1.17735	0		0.507173						0.140012		0.980081		0.420035									0.672922	19.5147	2.69169
																						0	8.24143	0	2.35469	0		0.507173						0.280023		6.86057		1.82015									0	15.4772	5.38338
																						0	5.88674	1.17735	0	0		2.53586						0.420035		2.3802		2.52021									0	8.74799	4.71046
																						3.53204	4.70939	2.35469	2.35469	0		8.62193						0.280023		3.6403		3.08026									0	14.1314	8.74799
																						2.35469	0	0	0	0		0						0.420035		2.10017		0.560046									0	18.8418	2.69169
																						1.17735	11.7735	2.35469	1.17735	0		0						0		1.68014		1.40012									1.34584	6.72922	4.03753
																						1.17735	5.88674	0	1.17735	1.17735		3.04304						0.140012		1.54013		1.54013									0.672922	13.4584	4.71046
																						0	0	0	2.35469	9.41878		1.01435						0.420035		0.840069		0.700058									1.34584	10.0938	16.8231
																						1.17735	2.35469	0	1.17735	0		3.04304						0.280023		2.3802		1.12009									0.672922	10.7668	5.38338
																						1.17735	1.17735	2.35469	2.35469	0		7.60759						0		0.840069		5.04042									0.672922	10.0938	2.01877
																						3.53204	0	5.88674	0	0		0						0.280023		0.980081		0									0	7.40214	5.38338
																						1.17735	9.41878	0	2.35469	0		1.52152						0.140012		2.10017		4.34036									0.672922	10.7668	7.40214
																						1.17735	3.53204	0	0	0		1.01435						0.980081		2.24018		0.560046									1.34584	4.71046	10.7668
																						1.17735	1.17735	1.17735	3.53204	0		0.507173						0		3.50029		0.980081									0.672922	12.7855	5.38338
																						0	10.5961	2.35469	2.35469	0		0						0		1.12009		0.980081									0.672922	16.1501	15.4772
																						2.35469	0	1.17735	1.17735	0		0						0.140012		2.24018		0.560046									0.672922	0.672922	10.7668
																						0	0	1.17735	0	3.53204		0						0		3.22027		0.420035									1.34584	30.2815	4.03753
																						1.17735	3.53204	0	2.35469	0		7.10042						0.280023		0.420035		0.840069									1.34584	9.42091	5.38338
																						1.17735	16.4829	0	0	0		7.10042						0		1.40012		1.2601									0	21.5335	3.36461
																						0	3.53204	0	1.17735	0		0.507173						0		0.840069		0.140012									0.672922	4.71046	4.71046
																						0	0	2.35469	3.53204	0		7.10042						0		1.68014		0.420035									0.672922	4.71046	2.69169
																						1.17735	0	0	1.17735	0		0						0.140012		4.20035		1.40012									0.672922	8.07507	6.72922
																						1.17735	0	0	0	0		2.02869						0		1.68014		3.08026									0.672922	12.7855	3.36461
																						0	1.17735	1.17735	1.17735	0		0.507173						0.280023		1.68014		3.6403									0	13.4584	2.69169
																						1.17735	10.5961	0	0	0		1.01435						0.420035		0.700058		1.2601									0.672922	17.496
																						0	0	0	1.17735	0		0						0.280023		0.980081		2.3802									1.34584	14.1314
																						2.35469	0	1.17735	7.06408	0		19.7797						0.420035		2.66022		0.980081									0	17.496
																						0	1.17735	1.17735	1.17735	0		11.665						0		1.96016		0.700058									0.672922	7.40214
																						1.17735	0	0	3.53204	0		0.507173						0.700058		2.66022		0.980081									1.34584	24.2252
																						2.35469	4.70939	1.17735	1.17735	1.17735		0.507173						0.420035		0.420035		1.96016									0	23.5523
																						2.35469	0	1.17735	0	14.1282		0						0		5.74047		0.700058									2.01877	18.8418
																						1.17735	2.35469	1.17735	0	0		1.01435						0.420035		3.6403		3.22027									0	14.1314
																						0	0	1.17735	0	0		1.52152						0.560046		0.560046		0.840069									0	9.42091
																						0	1.17735	1.17735	1.17735	0		9.12911						0.280023		0.840069		0.140012									0.672922	13.4584
																						0	8.24143	0	0	0		2.53586						0		4.20035		9.80081									1.34584	8.74799
																						1.17735	1.17735	0	2.35469	0		10.6506						0.280023		0.700058		0.140012									0	4.71046
																						3.53204	11.7735	0	0	0		0						0		0.280023		0.560046									0	16.1501
																						0	1.17735	0	3.53204	0		3.04304						0.280023		3.36028		0.140012									0	13.4584
																						2.35469	0	1.17735	1.17735	0		0						0		0.280023		0.700058									0.672922	24.2252
																						0	0	0	7.06408	0		0						0.420035		0.980081		0.980081									0.672922	12.1126
																						0	1.17735	7.06408	0	1.17735		0.507173						0		0		5.46045									0	9.42091
																						0	15.3055	0	1.17735	0		4.56455						0.140012		4.76039		0.560046									2.69169	8.74799
																						0	1.17735	0	1.17735	1.17735		11.665						0.280023		4.76039		8.82073									0.672922	17.496
																						0	0	0	1.17735	0		1.01435						0.280023		3.08026		0.840069									0	14.8043
																						1.17735	3.53204	1.17735	1.17735	0		2.02869						0.420035		0.840069		1.2601									0.672922	16.8231
																						0	2.35469	2.35469	1.17735	0		0						0		4.76039		0.560046									0	8.74799
																						1.17735	0	0	0	0		3.55021						0.840069		7.2806		1.2601									0.672922	21.5335
																						3.53204	0	2.35469	2.35469	0		4.56455						0		1.82015		3.50029									2.01877	7.40214
																						0	1.17735	7.06408	4.70939	0		3.55021						0.420035		3.50029		1.54013									0.672922	5.38338
																						0	0	0	2.35469	0		5.07173						0		1.68014		0.980081									1.34584	10.7668
																						1.17735	2.35469	0	2.35469	1.17735		5.5789						0		2.80023		3.36028									0.672922	11.4397
																						1.17735	1.17735	0	4.70939	1.17735		0.507173						0.560046		1.54013		1.68014									1.34584	6.72922
																						1.17735	8.24143	3.53204	1.17735	0		1.01435						0.700058		2.52021		2.52021									1.34584	12.1126
																						0	3.53204	0	0	1.17735		5.07173						0.140012		2.24018		1.68014									0	10.0938
																						1.17735	4.70939	0	0	0		0.507173						0		0.840069		7.2806									0	16.1501
																						8.24143	0	1.17735	1.17735	1.17735		6.08607						1.2601		2.10017		2.94024									3.36461	15.4772
																						1.17735	2.35469	0	0	0		5.07173						0.140012		7.2806		0.560046									0.672922	12.1126
																						1.17735	0	0	0	0		0						0.140012		1.12009		2.66022									0.672922	8.74799
																						3.53204	18.8376	0	1.17735	1.17735		2.02869						0.420035		2.52021		0.980081									0.672922	8.07507
																						0	20.0149	0	1.17735	0		5.5789						0.140012		2.10017		2.3802									0.672922	8.74799
																						1.17735	11.7735	1.17735	0	1.17735		0						0		3.22027		0.980081									2.01877	14.8043
																						0	0	4.70939	4.70939	0		4.05738						0		1.12009		0.420035									0.672922	14.1314
																						0	2.35469	2.35469	0	0		0						0		4.62038		1.40012									0	16.8231
																						2.35469	0	0	0	0		0						0		2.80023		3.36028									0	10.0938
																						3.53204	9.41878	9.41878	0	1.17735		0.507173						0		0.420035		1.2601									0.672922	4.71046
																						1.17735	3.53204	2.35469	4.70939	0		1.01435						0		4.90041		3.50029									0.672922	9.42091
																						0	3.53204	0	2.35469	0		3.55021						0.700058		3.08026		4.06034									0.672922	5.38338
																						0	0	0	2.35469	0		1.01435						0.700058		1.54013		3.22027									0.672922	12.7855
																						0	1.17735	0	0	1.17735		0						0.280023		0.840069		4.06034									1.34584	5.38338
																						0	0	1.17735	0	0		0						0.840069				4.76039									0.672922	12.7855
																						1.17735	1.17735	0	1.17735	0		1.52152						0				1.96016									0.672922	17.496
																						0	0	1.17735	2.35469	0		4.56455						0.420035				2.24018									0.672922	6.72922
																						1.17735	0	2.35469	0	1.17735		0.507173						0.140012				1.68014									0	8.07507
																						1.17735	11.7735	0	3.53204	4.70939		2.53586						0.280023				0.280023									2.01877	8.74799
																						0	15.3055	0	1.17735	0		1.01435						0.560046				1.12009									0	12.7855
																						0	3.53204	0	1.17735	1.17735		0.507173						0.280023				2.10017									0.672922	7.40214
																						1.17735	1.17735	0	1.17735	0		0						0				0.420035									0.672922	3.36461
																						1.17735	2.35469	0	3.53204	0		0						0.420035				1.96016									0	16.8231
																						2.35469	1.17735	0	1.17735	2.35469								0.700058				0.420035									0.672922	12.1126
																						0	0	0	0	0								0.420035				0.700058									0	11.4397
																						2.35469	0	0	0	0								0				3.50029									0.672922	16.1501
																						1.17735	1.17735	0	3.53204	0								0				3.50029									0	13.4584
																						4.70939	10.5961	4.70939	18.8376	0								0				2.94024									0.672922	10.7668
																						3.53204	0	0	4.70939	0								0.420035				2.66022									1.34584	12.1126
																						2.35469	0	1.17735	0	0								0				5.88049									0.672922	7.40214
																						4.70939	5.88674	0	0	0								0				0									2.01877	20.1877
																						0	0	0	0	0								0				0.700058									0.672922	16.8231
																						1.17735	5.88674	8.24143	5.88674	0								0				0.980081									0.672922	15.4772
																						0	2.35469	0	2.35469	0								0.140012				1.2601									2.69169	12.1126
																						1.17735	8.24143	0	1.17735	1.17735								0				2.24018									1.34584	15.4772
																						0	3.53204	0	1.17735	1.17735								0.140012				2.24018									0.672922	15.4772
																						0	2.35469	1.17735	1.17735	0								0				1.2601									0.672922	18.1689
																						0	5.88674	1.17735	1.17735	2.35469								0				3.78031									2.69169	7.40214
																						1.17735	0	0	1.17735	1.17735								0.140012				0.840069									0.672922	8.07507
																						0	0	0	0	0								0				1.12009									0	14.8043
																						2.35469	0	0	4.70939	0								0				1.2601									0.672922	22.8794
																						0	0	0	1.17735	0								0.420035				1.12009									0.672922	6.72922
																						1.17735	17.6602	0	0	0								0.280023				1.12009									1.34584	6.0563
																						1.17735	0	0	14.1282	0								0.280023				0.140012									0	10.7668
																						1.17735	1.17735	1.17735	0	1.17735								0				0.980081									2.01877	12.7855
																						2.35469	1.17735	0	1.17735	0								0				1.96016									0	9.42091
																						2.35469	0	8.24143	0	1.17735								0				1.54013									0.672922	7.40214
																						2.35469	3.53204	0	1.17735	0								0.280023				5.74047									2.01877	5.38338
																						0	0	1.17735	2.35469	0								0				1.68014									1.34584	1.34584
																						0	0	0	0	0								0				1.12009									2.01877	16.1501
																						1.17735	0	1.17735	2.35469	1.17735								0.140012				0.280023									2.69169	11.4397
																						3.53204	0	1.17735	3.53204	1.17735								0.140012				2.52021									0.672922	14.8043
																						24.7243	0	0	1.17735	5.88674								0.700058				2.3802									1.34584	19.5147
																						1.17735	16.4829	0	2.35469	0								0				2.3802									0.672922	8.74799
																						1.17735	10.5961	2.35469	1.17735	0								0.420035				0.840069									1.34584	11.4397
																						0	0	0	2.35469	0								0.140012				1.54013									0	14.1314
																						2.35469	16.4829	0	1.17735	0								0				1.40012									0	14.8043
																						0	0	0	1.17735	0								0.140012				1.12009									0	4.71046
																						0	0	1.17735	8.24143	1.17735								0.280023				0.560046									1.34584	13.4584
																						1.17735	10.5961	0	1.17735	1.17735								0				0									0	10.7668
																						3.53204	0	0	1.17735	0								0.140012				2.3802									0.672922	16.8231
																						2.35469	0	1.17735	20.0149	1.17735								0.280023				4.48037									1.34584	8.74799
																						0	17.6602	0	1.17735	1.17735								0.560046				5.18043									0	14.1314
																						1.17735	11.7735	0	1.17735	0								0.140012				1.2601									0	10.7668
																						0	0	1.17735	1.17735	0								0.140012				2.24018									0	15.4772
																						0	1.17735	3.53204	1.17735	0								0				0									0	8.74799
																						2.35469	7.06408	0	1.17735	0								0				1.2601									1.34584	8.74799
																						1.17735	0	0	5.88674	8.24143								0.140012				9.24076									0	7.40214
																						0	5.88674	0	10.5961	0								1.12009				1.12009									0	14.1314
																						0	9.41878	1.17735	1.17735	1.17735								0.840069				1.54013									1.34584	14.8043
																						0	2.35469	0	0	0								0.560046				3.08026									0.672922	9.42091
																						7.06408	1.17735	0	3.53204	0								0.280023				0.280023									3.36461	19.5147
																						2.35469	1.17735	0	2.35469	0								0.420035				1.54013									0	10.7668
																						1.17735	3.53204	0	1.17735	0								0.140012				0.980081									0	10.7668
																						0	10.5961	3.53204	0	0								0.420035				0.140012									1.34584	9.42091
																						0	4.70939	0	0	0								0.140012				2.66022									0.672922	18.8418
																						2.35469	1.17735	0	0	0								0.420035				0.280023									0	10.0938
																						1.17735	10.5961	0	4.70939	0								0.980081				0.840069									0.672922	8.74799
																						1.17735	1.17735	1.17735	1.17735	4.70939								0.280023				2.10017									0.672922	8.74799
																						0	0	0	0	1.17735								0.140012				0.980081									0	8.07507
																						0	10.5961	1.17735	1.17735	0								0.140012				3.22027									0	14.8043
																						0	0	0	0	0								0.280023				1.96016									0.672922	3.36461
																						0	0	0	0	0								0.420035				2.10017									1.34584	14.1314
																						0	0	0	0	0								0.140012				3.50029									0.672922	4.03753
																						0	24.7243	1.17735	0	0								0.280023				0.140012									0.672922	14.8043
																						1.17735	12.9508	2.35469	1.17735	0								0.560046				0.420035									0.672922	4.71046
																						3.53204	11.7735	1.17735	0	3.53204								0.420035				0									2.69169	16.1501
																						2.35469	9.41878	0	1.17735	1.17735								0.420035				0.840069									0.672922	6.0563
																						0	1.17735	0	0	0								0				0.560046									0	8.74799
																						2.35469	1.17735	3.53204	4.70939	1.17735								0.280023				0.420035									0.672922	13.4584
																						0	3.53204	1.17735	2.35469	0								0.280023				3.22027									0	0.672922
																						0	0	0	8.24143	0								0.140012				0.420035									0.672922	10.7668
																						1.17735	0	0	0	0								0.560046				1.96016									0.672922	12.1126
																						7.06408	4.70939	1.17735	0	1.17735								0				0.140012									0	10.7668
																						0	4.70939	0	0	0								0				0.420035									1.34584	18.8418
																						2.35469	0	1.17735	0	0								0.140012				1.82015									1.34584	15.4772
																						3.53204	0	0	0	1.17735								0.280023				1.82015									3.36461	15.4772
																						0	0	0	1.17735	0								0.140012				1.40012									0	14.1314
																						0	4.70939	5.88674	1.17735	0												0									0.672922	14.1314
																						0	1.17735	0	0	0												4.20035									1.34584	3.36461
																						0	0	4.70939	1.17735	0												0.560046									1.34584	20.8606
																						1.17735	9.41878	2.35469	0	0												4.34036									0.672922	18.1689
																						3.53204	5.88674	0	0	0												0.560046									0	14.1314
																						0	0	1.17735	0	1.17735												0.420035									1.34584	6.72922
																						0	12.9508	2.35469	1.17735	0												0									1.34584	4.03753
																						1.17735	0	0	0	0												0.700058									0	16.1501
																						0	3.53204	1.17735	0	0												0.420035									2.01877	22.8794
																						1.17735	0	3.53204	4.70939	0												0.140012									0.672922	22.8794
																						4.70939	1.17735	0	2.35469	0												0									0	6.0563
																						0	4.70939	3.53204	1.17735	1.17735												0.700058									1.34584	18.1689
																						1.17735	21.1923	1.17735	2.35469	0												0.840069									0.672922	8.74799
																						1.17735	10.5961	0	1.17735	2.35469												1.82015									1.34584	15.4772
																						3.53204	0	1.17735	0	0												0.280023									0.672922	4.03753
																						0	4.70939	1.17735	1.17735	0												0.560046									0	10.0938
																						1.17735	16.4829	2.35469	2.35469	0												0.140012									0	12.1126
																						1.17735	17.6602	3.53204	0	4.70939												3.92032									0	3.36461
																						4.70939	0	0	0	0												1.12009									0.672922	8.74799
																						1.17735	11.7735	7.06408	0	3.53204												11.761									1.34584	6.0563
																						3.53204	1.17735	0	1.17735	1.17735												1.68014									0	2.01877
																						0	2.35469	8.24143	0	0												0.700058									3.36461	2.69169
																						2.35469	9.41878	1.17735	0	2.35469												0.700058									0.672922	16.8231
																						0	0	0	3.53204	0												0.560046									0.672922	6.72922
																						1.17735	1.17735	0	0	0												0									1.34584	10.0938
																						1.17735	4.70939	1.17735	1.17735	0												0.700058									1.34584	21.5335
																						3.53204	4.70939	0	0	0												0.560046									1.34584	12.7855
																						0	5.88674	0	1.17735	0												5.88049									2.01877	10.7668
																						1.17735	0	11.7735	1.17735	0												1.82015									1.34584	17.496
																						3.53204	3.53204	1.17735	0	0												0.140012									2.01877	8.74799
																						0	11.7735	1.17735	1.17735	1.17735												1.40012									1.34584	14.8043
																						0	1.17735	0	0	0												0.700058									2.01877	12.7855
																						2.35469	11.7735	1.17735	0	1.17735												0.140012									2.69169	8.07507
																						0	22.3696	5.88674	1.17735	2.35469												4.90041									4.03753	19.5147
																						3.53204	0	0	0	0												0.560046									4.03753	18.1689
																						3.53204	1.17735	0	9.41878	0												0.980081									0.672922	18.1689
																						1.17735	5.88674	0	0	0												3.36028									0.672922	13.4584
																						1.17735	1.17735	2.35469	0	1.17735												0.700058									0	3.36461
																						8.24143	2.35469	0	0	1.17735												0.840069									0.672922	2.69169
																						0	1.17735	1.17735	0	0												0.140012									0.672922	14.8043
																						2.35469	5.88674	1.17735	0	0												0.140012									2.01877	13.4584
																						1.17735	5.88674	0	0	3.53204												1.2601									3.36461	13.4584
																						2.35469	8.24143	0	1.17735	0												2.66022									1.34584	5.38338
																						0	10.5961	2.35469	2.35469	0												0.420035									0.672922	14.8043
																						0	2.35469	0	0	0												0.700058									0	14.8043
																						1.17735	8.24143	1.17735	0	0												1.2601									0	14.8043
																						2.35469	3.53204	8.24143	0	0												0.560046									0.672922	5.38338
																						0	21.1923	2.35469	0	0												1.2601									0.672922	4.03753
																						1.17735	12.9508	0	0	1.17735												0.980081									0.672922	0
																						2.35469	7.06408	1.17735	2.35469	0												2.10017									1.34584	8.74799
																						2.35469	1.17735	3.53204	1.17735	1.17735												0.560046									0.672922	8.07507
																						1.17735	20.0149	0	0	0												0.700058									0.672922	2.01877
																						0	11.7735	2.35469	0	0												0.420035									1.34584	10.7668
																						1.17735	0	1.17735	0	1.17735												2.3802									4.71046	7.40214
																						1.17735	0	0	1.17735	0												0.140012									0.672922	6.0563
																						0	3.53204	1.17735	0	1.17735												0.980081									1.34584	8.74799
																						0	4.70939	0	0	1.17735												0.560046									0	8.74799
																						1.17735	10.5961	2.35469	0	0												0.420035									2.01877	12.1126
																						0	2.35469	0	0	0												0									0.672922	11.4397
																						1.17735	3.53204	0	0	8.24143												2.24018									0.672922	17.496
																						1.17735	15.3055	0	0	1.17735												0.840069									0.672922	18.1689
																						0	3.53204	3.53204	0	0												0.140012									2.69169	3.36461
																						1.17735	4.70939	0	0	0												2.24018									0.672922	12.1126
																						1.17735	1.17735	1.17735	1.17735	0												3.6403									2.01877	16.8231
																						0	12.9508	1.17735	0	0												1.40012									0.672922	11.4397
																						0	2.35469	0	0	0												0.840069									0	4.71046
																						1.17735	4.70939	1.17735	0	0												1.12009									0	4.71046
																						0	2.35469	0	0	0												2.3802									0.672922	8.74799
																						0	1.17735	1.17735	0	0												1.68014									2.01877	12.7855
																						2.35469	8.24143	1.17735	0	0												1.82015									8.74799	8.74799
																						1.17735	0	0	1.17735													1.2601									2.01877	8.74799
																						1.17735	0	0	1.17735													0.700058									0	8.74799
																						0	3.53204	1.17735	0													0.980081									2.01877	14.1314
																						0	2.35469	0	0													0.560046									0.672922	7.40214
																						1.17735	21.1923	1.17735	0													0									1.34584	6.72922
																						5.88674	14.1282	0	1.17735													1.40012									0	7.40214
																						0	4.70939	1.17735	1.17735													3.22027									0.672922	13.4584
																						1.17735	15.3055	0	0													3.6403									0.672922	10.7668
																						0	32.9657	1.17735	3.53204													0.560046									0	4.71046
																						0	3.53204	0	0													0.560046									1.34584	14.8043
																						0	15.3055	0	0													0.420035									7.40214	12.1126
																						1.17735	0	0	0													0									0.672922	3.36461
																						0	15.3055	4.70939	0													0.840069									1.34584	6.0563
																						5.88674	9.41878	0	0													1.68014									0	4.03753
																						1.17735	8.24143	2.35469	0													0.840069									0.672922	14.1314
																						1.17735	4.70939	3.53204	0													0.840069									2.01877	18.8418
																						0	2.35469	0	0													1.82015									0.672922	20.1877
																						2.35469	0	0	0													0.420035									0	9.42091
																						2.35469	0	1.17735	0													0.420035									1.34584	11.4397
																						0	2.35469	2.35469	0													0.980081									2.01877	8.74799
																						3.53204	0	5.88674	0													0									1.34584	0.672922
																						0	7.06408	3.53204	0													0.280023									2.69169	0
																						0	9.41878	0	0																						0	7.40214
																						5.88674	3.53204	1.17735	0																						0	11.4397
																						0	1.17735	0	0																						2.01877	14.8043
																						0	12.9508	0	0																						2.01877	8.07507
																						0	8.24143	0	0																						1.34584	14.8043
																						0	1.17735	0	0																						1.34584	12.1126
																						0	12.9508	1.17735	0																						1.34584	12.7855
																						1.17735	3.53204	0	0																						0.672922	1.34584
																						1.17735	0	0	0																						0.672922	16.8231
																						0	2.35469	0	5.88674																						0.672922	19.5147
																						0	0	2.35469	0																						0.672922	4.03753
																						0	5.88674	3.53204	0																						0	11.4397
																						0	7.06408	0	0																						1.34584	16.1501
																						0	0	3.53204	0																						2.01877	2.01877
																						1.17735	1.17735	0	0																						0.672922	3.36461
																						1.17735	0	1.17735	2.35469																						0.672922	10.7668
																						0	24.7243	1.17735	7.06408																						1.34584	3.36461
																						0	0	5.88674	2.35469																						0.672922	12.1126
																						4.70939	9.41878	0	4.70939																						2.01877	12.1126
																						1.17735	1.17735	3.53204	2.35469																						2.01877	16.8231
																						5.88674	0	0	8.24143																						0.672922	10.0938
																						2.35469	3.53204	1.17735	0																						0	3.36461
																						1.17735	0	0	0																						0	4.71046
																						0	9.41878	2.35469	1.17735																						1.34584	12.1126
																						0	4.70939	1.17735	1.17735																						1.34584	4.71046
																						0	5.88674	0	0																						0.672922	0.672922
																						1.17735	10.5961	0	0																						0.672922	4.03753
																						0	0	4.70939	0																						0.672922	6.0563
																						3.53204	0	3.53204	0																						0.672922	3.36461
																						2.35469	5.88674	5.88674	0																						0	6.0563
																						0	0	1.17735	2.35469																						0
																						1.17735	4.70939	1.17735	4.70939																						0.672922
																						0	0	0	0																						0
																						0	0	2.35469	1.17735																						7.40214
																						0	0	0	0																						2.01877
																						0	7.06408	3.53204	2.35469																						1.34584
																						1.17735	0	0	0																						0.672922
																						0	1.17735	0	0																						0
																						0	7.06408	0	0																						0
																						0	1.17735	0	4.70939																						1.34584
																						0	1.17735	0	1.17735																						2.69169
																						0	0	3.53204	1.17735																						1.34584
																						0	2.35469	0	0																						0
																						2.35469	0	1.17735	2.35469																						0.672922
																						0	0	0	4.70939																						0
																						0	1.17735	1.17735	0																						0
																						2.35469	12.9508	0	10.5961																						0
																						1.17735	5.88674	1.17735	0																						0
																						1.17735	0	0	0																						1.34584
																						2.35469	0	1.17735	3.53204																						0.672922
																						0	16.4829	0	0																						0
																						2.35469	5.88674	0	0																						0.672922
																						1.17735	5.88674	7.06408	0																						5.38338
																						8.24143	14.1282	1.17735	0																						1.34584
																						7.06408	2.35469	2.35469	0																						0.672922
																						0	0	2.35469	1.17735																						0.672922
																						0	2.35469	1.17735	0																						0.672922
																						0	15.3055	0	1.17735																						2.69169
																						1.17735	3.53204	0	0																						0.672922
																						1.17735	0	0	0																						2.69169
																						1.17735	0	0	0																						0.672922
																						2.35469	7.06408	0	0																						1.34584
																						1.17735	24.7243	0	0																						2.01877
																						3.53204	0	0	0																						1.34584
																						1.17735	0	3.53204	0																						0.672922
																						3.53204	2.35469	3.53204	0																						0
																						5.88674	3.53204	0	0																						0.672922
																						1.17735	0	1.17735	0																						1.34584
																						0	1.17735	1.17735	3.53204																						6.72922
																						1.17735	30.611	1.17735	0																						2.01877
																						0	0	4.70939	0																						1.34584
																						1.17735	2.35469	1.17735	0																						2.01877
																						2.35469	7.06408	1.17735	0																						0
																						1.17735	1.17735	1.17735	0																						0
																						0	0	0	0																						1.34584
																						1.17735	0	0	0																						0.672922
																						0	1.17735	1.17735	5.88674																						0.672922
																						0	4.70939	0	2.35469																						2.01877
																						1.17735	0	1.17735	0																						0.672922
																						1.17735	4.70939	1.17735	0																						2.01877
																						1.17735	1.17735	2.35469	0																						1.34584
																						0	18.8376	0	0																						1.34584
																						1.17735	2.35469	3.53204	0																						0.672922
																						0	1.17735	0	1.17735																						0
																						0	0	0	0																						0
																						3.53204	1.17735	1.17735	2.35469																						0.672922
																						2.35469	0	0	0																						2.01877
																						0	3.53204	0	0																						2.01877
																						2.35469	1.17735	0	0																						1.34584
																						1.17735	0	0	0																						0.672922
																						0	0	1.17735	0																						0
																						0	1.17735	0	0																						6.0563
																						1.17735	12.9508	0	0																						0.672922
																						0	2.35469	0	0																						2.01877
																						0	2.35469	3.53204	0																						0.672922
																						0	0	2.35469	0																						0.672922
																						2.35469	0	1.17735	0																						1.34584
																						1.17735	0	0	0																						2.69169
																						0	35.3204	1.17735	0																						0
																						1.17735	2.35469	1.17735	0																						0.672922
																						1.17735	2.35469	0	0																						1.34584
																						4.70939	1.17735	0	0																						1.34584
																						0	5.88674	1.17735	0																						0.672922
																						0	0	0	1.17735																						0
																						0	1.17735	0	0																						0.672922
																						7.06408	0	2.35469	0																						0
																						1.17735	28.2563	0	0																						1.34584
																						0	4.70939	14.1282	0																						0.672922
																						0	8.24143	0	0																						4.71046
																						0	8.24143	0	0																						0.672922
																						1.17735	3.53204	1.17735	0																						2.01877
																						0	0	1.17735	0																						0.672922
																						1.17735	11.7735	0	0																						0.672922
																						0	15.3055	0	3.53204																						0
																						0	15.3055	0	0																						2.69169
																						0	5.88674	2.35469	0																						0.672922
																						0	0	4.70939	1.17735																						2.69169
																						0	2.35469	2.35469	0																						1.34584
																						2.35469	0	0	0																						0.672922
																						0	0	2.35469	0																						3.36461
																						0	7.06408	2.35469	1.17735																						1.34584
																						1.17735	14.1282	0	0																						1.34584
																						1.17735	0	0	0																						6.72922
																						0	8.24143	2.35469	3.53204																						0.672922
																						1.17735	22.3696	1.17735	1.17735																						0.672922
																						1.17735	4.70939	1.17735	15.3055																						2.01877
																						1.17735	3.53204	0	0																						0.672922
																						1.17735	7.06408	0	0																						2.01877
																						1.17735	0	1.17735	0																						0.672922
																						0	0	3.53204	9.41878																						5.38338
																						1.17735	4.70939	0	0																						2.01877
																						0	1.17735	0	0																						2.69169
																						1.17735	3.53204	0	1.17735																						1.34584
																						4.70939	0	2.35469	4.70939																						2.69169
																						1.17735	8.24143	0	0																						2.01877
																						2.35469	9.41878	0	0																						2.01877
																						0	7.06408	2.35469	1.17735																						0.672922
																						0	8.24143	1.17735	0																						6.0563
																						0	0	0	1.17735																						2.69169
																						0	2.35469	0	0																						2.69169
																						2.35469	0	3.53204	1.17735																						1.34584
																						0	0	0	1.17735																						2.01877
																						2.35469	2.35469	0	0																						0.672922
																						2.35469	0	1.17735	0																						2.01877
																						2.35469	0	2.35469	0																						0.672922
																						0	4.70939	0	1.17735																						2.01877
																						0	1.17735	0	1.17735																						0
																						1.17735	20.0149	2.35469	0																						0.672922
																						0	0	2.35469	0																						0.672922
																						1.17735	0	5.88674	0																						1.34584
																						2.35469	0	0	0																						4.71046
																						3.53204	1.17735	1.17735	0																						0.672922
																						0	1.17735	0	1.17735																						1.34584
																						0	1.17735	1.17735	0																						0.672922
																						0	11.7735	3.53204	3.53204																						2.69169
																						0	2.35469	3.53204	0																						0.672922
																						1.17735	14.1282	0	18.8376																						0
																						1.17735	15.3055	2.35469	0																						0.672922
																						1.17735	0	0	1.17735																						0
																						0	0	0	3.53204																						2.01877
																						0	0	0	0																						0
																						0	1.17735	8.24143	2.35469																						1.34584
																						3.53204	0	3.53204	1.17735																						1.34584
																						1.17735	1.17735	2.35469	1.17735																						0.672922
																						1.17735	0	1.17735	0																						1.34584
																						0	0	0	0																						1.34584
																						0	0	0	0																						0
																						0	0	2.35469	0																						0.672922
																						0	1.17735	1.17735	2.35469																						1.34584
																						0	5.88674	0	10.5961																						2.69169
																						0	7.06408	0	0																						1.34584
																						1.17735	1.17735	4.70939	0																						0
																						1.17735	0	0	0																						0.672922
																						3.53204	3.53204	0	2.35469																						2.01877
																						0	3.53204	1.17735	0																						0
																						0	1.17735	0	0																						0.672922
																						0	4.70939	1.17735	0																						0.672922
																						0	2.35469	0	0																						0.672922
																						2.35469	0	0	0																						1.34584
																						3.53204	0	0	0																						2.01877
																						0	0	1.17735	1.17735																						0.672922
																						0	0	2.35469	0																						2.01877
																						2.35469	1.17735	2.35469	1.17735																						1.34584
																						1.17735	7.06408	0	1.17735																						0.672922
																						0	5.88674	1.17735	0																						0.672922
																						0	0	9.41878	0																						0.672922
																						1.17735	20.0149	0	0																						0.672922
																						1.17735	3.53204	0	0																						4.03753
																						1.17735	10.5961	0	0																						0
																						0	22.3696	2.35469	0																						1.34584
																						2.35469	3.53204	0	0																						0
																						0	1.17735	0	0																						0.672922
																						0	0	0	0																						0.672922
																						1.17735	0	0	0																						2.01877
																						0	1.17735	1.17735	0																						0.672922
																						0	16.4829	0	1.17735																						2.01877
																						1.17735	1.17735	0	0																						0.672922
																						0	0	0	1.17735																						2.01877
																						8.24143	1.17735	0	0																						4.71046
																						0	0	0	0																						2.69169
																						1.17735	1.17735	0	0																						1.34584
																						0	0	0	0																						0.672922
																						1.17735	10.5961	0	0																						0.672922
																						0	8.24143	0	0																						1.34584
																						0	11.7735	0	2.35469																						0
																						1.17735	1.17735	0	0																						1.34584
																						1.17735	0	0	0																						0.672922
																						2.35469	5.88674	0	0																						0.672922
																						0	0	0	0																						0.672922
																						0	7.06408	0	0																						2.01877
[truncated: 374 more rows]
[truncated: 7 more columns]

## Sheet: Fig 2
Fig 2b												Fig 2d
UT					Zeocin (0.1 mg/mL)							-4OHT					+4OHT
SNM1A Foci	Overlapping	Proximal	Distant		SNM1A Foci	Overlapping	Proximal	Distant				SNM1A Foci	Overlapping	Proximal	Distant		SNM1A Foci	Overlapping	Proximal	Distant
0.656676	0.218892	0.218892	0.218892		2.7356	0.526077	1.47302	0.736508				0	0	0	0		0	0	0	0
0.218892	0	0	0.218892		0.315646	0	0	0.315646				0	0	0	0		0	0	0	0
0.218892	0	0.218892	0		1.3678	0.526077	0.841723	0				0.745763	0	0.372881	0.372881		1.70454	1.36364	0.340909	0
0.437784	0.218892	0	0.218892		1.68345	0.420862	0.946939	0.315646				0	0	0	0		0.681818	0.340909	0.340909	0
0.656676	0	0.218892	0.437784		1.3678	0.315646	0.841723	0.210431				0	0	0	0		5.45455	2.38636	3.06818	0
1.53224	0.437784	0	1.09446		3.78776	1.89388	1.89388	0				0.372881	0.372881	0	0		0.681818	0	0.681818	0
0.875568	0	0.875568	0		0.315646	0	0.105215	0.210431				0	0	0	0		0.340909	0.340909	0	0
0.218892	0	0.218892	0		2.20952	0.315646	1.05215	0.841723				0	0	0	0		1.02273	0	1.02273	0
0.875568	0.218892	0.437784	0.218892		1.57823	0.315646	0.736508	0.526077				0	0	0	0		0	0	0	0
0.218892	0.218892	0	0		0.631293	0.210431	0.420862	0				0	0	0	0		6.81818	4.09091	2.72727	0
0	0	0	0		0	0	0	0				5.59322	0	0	5.59322		5.45455	2.72727	2.72727	0
1.31335	0.437784	0.437784	0.437784		2.31474	0.841723	1.05215	0.420862				1.11864	0	0	1.11864		0	0	0	0
1.09446	0	0.437784	0.656676		0.420862	0.105215	0.315646	0				2.23729	0	0.372881	1.86441		3.06818	1.70454	1.36364	0
1.31335	0	0	1.31335		0.105215	0	0.105215	0				0	0	0	0		0	0	0	0
0.875568	0	0.437784	0.437784		0.315646	0.105215	0.210431	0				0	0	0	0		0	0	0	0
0.218892	0	0	0.218892		1.15737	0.210431	0.420862	0.526077				5.59322	0	0	5.59322		1.36364	1.02273	0.340909	0
1.31335	0.218892	0.218892	0.875568		0.631293	0.210431	0.420862	0				0	0	0	0		0	0	0	0
7.44233	1.09446	3.72116	2.6267		0.946939	0.210431	0.526077	0.210431				0	0	0	0		0	0	0	0
0.218892	0	0.218892	0		1.47302	0.841723	0.526077	0.105215				6.33898	0	0.372881	5.9661		0.340909	0.340909	0	0
1.75114	0.656676	0.875568	0.218892		0.736508	0.420862	0.315646	0				0	0	0	0		1.36364	1.02273	0.340909	0
1.97003	0.437784	0.218892	1.31335		1.3678	0.210431	0.420862	0.736508				0	0	0	0		0	0	0	0
0.218892	0	0.218892	0		1.26259	0.526077	0.631293	0.105215				0	0	0	0		0	0	0	0
0	0	0	0		2.10431	0.736508	1.3678	0									0	0	0	0
2.18892	0.656676	1.09446	0.437784		0.210431	0.210431	0	0									0.681818	0.681818	0	0
2.84559	0.437784	2.18892	0.218892		1.05215	0.315646	0.736508	0									0.340909	0.340909	0	0
0.218892	0	0	0.218892		0	0	0	0									0.340909	0.340909	0	0
0.218892	0	0	0.218892		0.420862	0.105215	0.105215	0.210431									0	0	0	0
1.53224	0.437784	0.656676	0.437784		1.26259	0.526077	0.736508	0									0	0	0	0
3.28338	0.437784	0.875568	1.97003		0.946939	0.631293	0.315646	0									0	0	0	0
0.656676	0.218892	0.218892	0.218892		2.10431	0.841723	1.26259	0									0.340909	0.340909	0	0
0.875568	0.437784	0.218892	0.218892		0.736508	0.420862	0.315646	0
0.218892	0.218892	0	0		1.26259	0.736508	0.526077	0
0.218892	0	0.218892	0		0	0	0	0
0.875568	0.218892	0.437784	0.218892		0	0	0	0
4.59673	0.656676	2.6267	1.31335		0.526077	0.210431	0.105215	0.210431
0.437784	0.218892	0	0.218892		0.420862	0.210431	0.210431	0
0.218892	0.218892	0	0		0.105215	0	0	0.105215
0.875568	0.218892	0	0.656676		1.3678	0.526077	0.736508	0.105215
0	0	0	0		0.631293	0.210431	0.420862	0
3.72116	0.218892	0.437784	3.06449		1.15737	0.315646	0.315646	0.526077
0.218892	0.218892	0	0		0.210431	0.105215	0	0.105215
0	0	0	0		0.631293	0.105215	0.210431	0.315646
4.15895	0.218892	0.875568	3.06449		0.526077	0.210431	0.105215	0.210431
0.218892	0	0	0.218892		0.631293	0	0.105215	0.526077
0.218892	0.218892	0	0		0.526077	0	0.210431	0.315646
0.218892	0.218892	0	0		0.105215	0	0.105215	0
0.218892	0	0.218892	0		0.841723	0.210431	0.420862	0.210431
0.218892	0	0	0.218892		0.736508	0.105215	0.631293	0
0	0	0	0		0.105215	0.105215	0	0
0.218892	0	0.218892	0		0.315646	0.105215	0.210431	0
0.218892	0.218892	0	0		0.210431	0	0.105215	0.105215
1.53224	0	0.656676	0.875568		0.946939	0	0.631293	0.315646
3.72116	0.437784	1.75114	1.53224		0.105215	0.105215	0	0
0	0	0	0		0.736508	0.315646	0.420862	0
0	0	0	0		0.841723	0.526077	0.105215	0.210431
0.218892	0.218892	0	0		0.946939	0.526077	0.420862	0
3.50227	0.656676	1.97003	0.875568		0.105215	0.105215	0	0
3.28338	0	0.656676	2.6267		2.10431	0.736508	1.3678	0
0.218892	0.218892	0	0		0.105215	0	0.105215	0
0.218892	0.218892	0	0		0	0	0	0
0	0	0	0		1.3678	0.946939	0.420862	0
0.218892	0	0.218892	0		0.210431	0.105215	0.105215	0
0	0	0	0		0.841723	0.526077	0.315646	0
0.218892	0	0	0.218892		0.210431	0.105215	0.105215	0
0	0	0	0		0.526077	0.315646	0.210431	0
3.06449	0.218892	1.31335	1.53224		0.526077	0.105215	0.315646	0.105215
2.18892	0.437784	1.09446	0.656676		0.631293	0	0.420862	0.210431
0.656676	0	0.437784	0.218892		0.315646	0.105215	0.105215	0.105215
0.218892	0	0.218892	0		1.57823	0.631293	0.946939	0
0	0	0	0		0	0	0	0
0	0	0	0		1.57823	0.210431	1.05215	0.315646
3.50227	0	0.437784	3.06449		0.631293	0.315646	0.315646	0
2.6267	0.218892	1.53224	0.875568		2.7356	1.47302	1.26259	0
0	0	0	0		1.15737	0.631293	0.420862	0.105215
0	0	0	0		0.736508	0.526077	0.210431	0
4.59673	0	2.84559	1.75114		0.841723	0.420862	0.315646	0.105215
0.218892	0	0.218892	0		0.105215	0.105215	0	0
0.875568	0	0	0.875568		0.210431	0.105215	0.105215	0
1.09446	0	0.437784	0.656676		0.420862	0.210431	0.105215	0.105215
0.437784	0	0.218892	0.218892		1.26259	0.526077	0.736508	0
0	0	0	0		2.20952	0.736508	1.47302	0
0.437784	0.218892	0.218892	0		2.94603	1.15737	1.3678	0.420862
0.656676	0	0.656676	0		0.315646	0.105215	0.105215	0.105215
0.656676	0	0.437784	0.218892		1.3678	0.420862	0.841723	0.105215
1.53224	0	0.437784	1.09446		2.52517	0.526077	1.57823	0.420862
0.218892	0.218892	0	0		0	0	0	0
3.72116	0.437784	1.75114	1.53224		0	0	0	0
0	0	0	0		0.631293	0.105215	0.526077	0
0.437784	0	0.437784	0		1.15737	0.631293	0.526077	0
5.69119	0.218892	0	5.4723		0.736508	0.105215	0.210431	0.420862
2.18892	0.218892	0.218892	1.75114		0.631293	0.315646	0.315646	0
1.09446	0	0.437784	0.656676		1.57823	0.631293	0.946939	0
0	0	0	0		0	0	0	0
0.218892	0	0.218892	0		0.210431	0	0.210431	0
1.75114	0.218892	0	1.53224		1.3678	0.736508	0.631293	0
0	0	0	0		0	0	0	0
0	0	0	0		0.526077	0	0.526077	0
2.84559	0.875568	1.53224	0.437784		1.26259	0.526077	0.736508	0
0.218892	0	0.218892	0		1.3678	0	0.420862	0.946939
4.15895	0.218892	1.75114	2.18892		1.05215	0.420862	0.526077	0.105215
0.437784	0.218892	0	0.218892		3.99819	1.05215	2.7356	0.210431
0.218892	0	0.218892	0		0.210431	0	0.210431	0
3.28338	0.218892	1.09446	1.97003		0	0	0	0
0.875568	0	0.656676	0.218892		0	0	0	0
0.218892	0	0	0.218892		0.210431	0	0	0.210431
0	0	0	0		0	0	0	0
0.218892	0	0.218892	0		1.47302	0.315646	0.736508	0.420862
2.40781	0	0.656676	1.75114		1.05215	0.210431	0.631293	0.210431
0.656676	0.437784	0.218892	0		0.315646	0	0.315646	0
0.656676	0	0.218892	0.437784		0	0	0	0
1.53224	0.437784	0.437784	0.656676		0.105215	0	0.105215	0
8.53679	0.437784	3.50227	4.59673		0.736508	0.105215	0.105215	0.526077
0.218892	0	0.218892	0		0.946939	0	0.105215	0.841723
0.218892	0	0	0.218892		0.841723	0.105215	0.736508	0
0.875568	0	0.875568	0		0.105215	0	0.105215	0
0.437784	0.218892	0	0.218892		0.946939	0.105215	0.841723	0
0.437784	0	0.218892	0.218892		3.26168	0.841723	1.47302	0.946939
0	0	0	0		1.26259	0.631293	0.631293	0
3.50227	0.437784	1.09446	1.97003		1.3678	0.841723	0.526077	0
0	0	0	0		0.736508	0.105215	0.210431	0.420862
0.218892	0.218892	0	0		2.10431	0.315646	1.05215	0.736508
0.218892	0	0	0.218892		1.89388	0.526077	1.3678	0
0.218892	0.218892	0	0		0	0	0	0
5.4723	0.437784	1.53224	3.50227		4.52426	1.68345	2.20952	0.631293
0	0	0	0		1.57823	0.105215	0.736508	0.736508
0	0	0	0		2.10431	0.736508	1.3678	0
5.69119	0.437784	3.94005	1.31335		1.15737	0.105215	0.210431	0.841723
1.97003	0	1.09446	0.875568		0.210431	0	0	0.210431
0	0	0	0		0.736508	0.210431	0.315646	0.210431
0	0	0	0		0.946939	0.315646	0.631293	0
0.218892	0	0.218892	0		0.210431	0	0	0.210431
0	0	0	0		1.3678	0.631293	0.736508	0
2.6267	0.218892	0.656676	1.75114		0	0	0	0
0.437784	0.218892	0.218892	0		1.26259	0.736508	0.420862	0.105215
3.50227	0.218892	1.75114	1.53224		0	0	0	0
1.75114	0	0.656676	1.09446		1.05215	0.315646	0.420862	0.315646
0.218892	0	0	0.218892		2.10431	0.526077	1.15737	0.420862
0.218892	0.218892	0	0		3.15646	0.736508	2.10431	0.315646
0	0	0	0		0.631293	0.105215	0.315646	0.210431
2.40781	1.09446	0.437784	0.875568		3.15646	0	1.15737	1.99909
0.656676	0	0	0.656676		1.89388	0.420862	1.05215	0.420862
0.218892	0	0	0.218892		0	0	0	0
0.875568	0.218892	0	0.656676		0.526077	0.105215	0.210431	0.210431
0	0	0	0		1.26259	0.631293	0.631293	0
0.218892	0	0	0.218892		0.526077	0.105215	0.420862	0
0.218892	0	0	0.218892		0.631293	0.210431	0.420862	0
2.18892	0.218892	1.31335	0.656676		1.05215	0.210431	0.736508	0.105215
0.875568	0	0.656676	0.218892		0.526077	0	0.420862	0.105215
0.437784	0	0.218892	0.218892		0.526077	0.105215	0.315646	0.105215
0.656676	0	0.437784	0.218892		0.736508	0.526077	0.210431	0
0.656676	0.218892	0	0.437784		0.105215	0	0	0.105215
0	0	0	0		0.946939	0.315646	0.631293	0
0.218892	0	0.218892	0		0	0	0	0
0.218892	0	0	0.218892		0.631293	0.420862	0.210431	0
0.437784	0	0.218892	0.218892		1.57823	0.526077	0.841723	0.210431
1.53224	0.218892	0.437784	0.875568		1.99909	0.210431	1.15737	0.631293
0.218892	0	0.218892	0		0	0	0	0
0.218892	0	0	0.218892		2.20952	0.736508	1.47302	0
0.218892	0	0.218892	0		0.946939	0.105215	0.841723	0
3.06449	0.218892	0.656676	2.18892		2.31474	0.631293	1.68345	0
0.218892	0.218892	0	0		0	0	0	0
0	0	0	0		1.99909	0.315646	1.26259	0.420862
1.53224	0.437784	0.437784	0.656676		0.736508	0.420862	0.315646	0
0.218892	0.218892	0	0		0.736508	0.105215	0.526077	0.105215
0	0	0	0		1.57823	0.315646	1.05215	0.210431
0	0	0	0		2.41995	0.736508	0.841723	0.841723
0.437784	0	0	0.437784		1.15737	0.526077	0.420862	0.210431
0	0	0	0		0.420862	0.105215	0.210431	0.105215
2.6267	0.218892	1.09446	1.31335		0.315646	0.210431	0.105215	0
0.218892	0.218892	0	0		0.210431	0.210431	0	0
0	0	0	0		0.210431	0.105215	0.105215	0
1.31335	0.656676	0.218892	0.437784		1.99909	0.526077	1.47302	0
0.218892	0.218892	0	0		2.84082	1.26259	1.47302	0.105215
0.437784	0.218892	0.218892	0		0.736508	0.210431	0.526077	0
0.218892	0	0.218892	0		0	0	0	0
0.218892	0.218892	0	0		1.15737	0.105215	0.946939	0.105215
0.218892	0	0	0.218892		0.420862	0.105215	0.105215	0.210431
0	0	0	0		0	0	0	0
7.44233	0.875568	3.50227	3.06449		1.15737	0.210431	0.841723	0.105215
0	0	0	0		0.631293	0.105215	0.526077	0
0	0	0	0		0.420862	0.105215	0.105215	0.210431
0	0	0	0		1.3678	0.105215	0.946939	0.315646
0	0	0	0		2.10431	0.210431	1.05215	0.841723
0	0	0	0		0.841723	0	0.420862	0.420862
0	0	0	0		2.41995	1.15737	1.15737	0.105215
0.437784	0	0.218892	0.218892		1.89388	0.946939	0.946939	0
0.656676	0.437784	0.218892	0		1.47302	0.105215	0.736508	0.631293
0.656676	0	0.218892	0.437784		1.57823	0.315646	0.841723	0.420862
0	0	0	0		0.946939	0.210431	0.631293	0.105215
2.6267	0.656676	1.75114	0.218892		1.47302	0.631293	0.736508	0.105215
2.18892	0	1.75114	0.437784		0.105215	0	0.105215	0
0	0	0	0		0.736508	0.105215	0.210431	0.420862
0.656676	0	0.437784	0.218892		0.315646	0.210431	0.105215	0
1.31335	0.437784	0.437784	0.437784		0.736508	0.420862	0.315646	0
0	0	0	0		1.26259	0.736508	0.526077	0
0.218892	0	0	0.218892		0.946939	0.210431	0.736508	0
3.06449	0.218892	1.97003	0.875568		0	0	0	0
0.656676	0	0.218892	0.437784		0.736508	0.210431	0.526077	0
0.656676	0	0.437784	0.218892		0.315646	0.105215	0.105215	0.105215
1.53224	0.218892	1.09446	0.218892		1.68345	0.526077	1.15737	0
0.218892	0	0	0.218892		0	0	0	0
3.72116	0.218892	1.31335	2.18892		2.7356	0.526077	1.89388	0.315646
0.437784	0.218892	0	0.218892		1.78866	0.946939	0.841723	0
0.218892	0	0	0.218892		0.841723	0	0.631293	0.210431
0.218892	0	0.218892	0		0.105215	0	0	0.105215
5.69119	0.656676	0.656676	4.37784		0.420862	0.210431	0.105215	0.105215
3.28338	0.218892	2.18892	0.875568		1.99909	0.736508	1.26259	0
0	0	0	0		1.99909	0.315646	1.15737	0.526077
0.437784	0	0.218892	0.218892		1.3678	0.105215	1.05215	0.210431
0.218892	0	0	0.218892		2.84082	0	0.315646	2.52517
0.218892	0	0	0.218892		0.841723	0	0.736508	0.105215
0.656676	0.218892	0	0.437784		3.36689	0.841723	2.10431	0.420862
0.218892	0.218892	0	0		0.841723	0.420862	0.105215	0.315646
0	0	0	0		2.31474	0.841723	1.15737	0.315646
3.06449	0.437784	1.75114	0.875568		0.526077	0	0.420862	0.105215
3.50227	0.656676	0.656676	2.18892		1.89388	0.105215	1.3678	0.420862
0	0	0	0		0.526077	0.315646	0.210431	0
0.437784	0	0.218892	0.218892		1.26259	0.946939	0.315646	0
0.875568	0	0.218892	0.656676		0.841723	0	0.420862	0.420862
0.437784	0	0.218892	0.218892		0.631293	0.315646	0.315646	0
0	0	0	0		2.7356	1.47302	1.15737	0.105215
0	0	0	0		0.420862	0	0.420862	0
1.97003	0	0.218892	1.75114		1.15737	0.105215	0.631293	0.420862
0	0	0	0		4.31383	2.10431	2.10431	0.105215
4.81562	0	0.218892	4.59673		0.210431	0.210431	0	0
0.218892	0	0	0.218892		0.841723	0.210431	0.631293	0
0.437784	0	0	0.437784		1.05215	0.420862	0.631293	0
0	0	0	0		0.105215	0	0	0.105215
0.218892	0	0	0.218892		0.946939	0.420862	0.420862	0.105215
0	0	0	0		0.420862	0.105215	0.315646	0
0.218892	0.218892	0	0		0.526077	0	0	0.526077
0	0	0	0		0.315646	0	0.105215	0.210431
0	0	0	0
1.75114	0.218892	1.31335	0.218892
0.437784	0	0	0.437784
1.31335	0.218892	1.09446	0
0	0	0	0
0	0	0	0
0.218892	0.218892	0	0
1.53224	0.656676	0.437784	0.437784
0	0	0	0

## Sheet: Fig 3
Fig 3g
NI_+Zeocin	NI_NT	PBZ_+Zeocin	PBZ_NT	PIP_+Zeocin	PIP_NT	UBZ_+Zeocin	UBZ_NT	WT_+Zeocin	WT_NT
19	1	4	2	7	4	184	1	120	6
16	1	23	16	4	1	20	4	59	2
129	4	24	12	1	1	6	1	11	1
15	1	14	1	4	1	181	1	21	1
18	2	29	10	34	1	2	108	169	119
1	4	1	13	67	6	1	1	40	2
77	10	67	23	1	1	275	23	47	19
7	5	1	3	23	1	134	3	2	1
80	1	340	22	1	2	1	50	12	3
68	3	77	4	71	103	19	12	2	22
83	1	24	22	19	1	1	7	10	4
7	4	1	1	112	1	2	1	24	1
20	4	1	1	10	1	1	10	7	86
175	1	7	7	5	3	19	158	20	2
70	1	1	1	16	2	24	3	138	1
29	1	4	3	1	6	4	1	18	4
1	71	98	2	5	5	16	7	15	8
1	1	9	4	16	1	4	18	9	1
83	8	30	2	4	1	17	146	24	1
27	2	34	1	15	1	10	8	173	1
102	3	4	1	11	1	2	21	26	2
96	5	3	1	1	2	2	4	8	1
106	3	2	10	40	39	70	13	12	1
73	1	1	6	1	3	65	58	9	2
24	13	8	23	1	1	1	18	6	5
48	1	1	3	2	1	128	1	7	2
1	3	4	2	149	1	15	14	22	202
1	1	26	6	1	3	21	7	3	106
39	2	108	6	33	2	64	2	5	95
1	2	8	9	3	64	148	2	3	1
1	1	16	3	15	1	1	132	151	36
3	4	1	180	15	1	2	9	2	45
1	4	94	184	12	84	1	4	74	1
2	4	6	11	9	1	1	8	57	2
3	1	9	26	10	2	190	1	61	1
4	5	1	264	2	11	1	6	30	2
19	35	50	9	4	6	1	1	29	5
2	13	11	1	6	1	1	4	33	1
11	31	1	6	11	1	130	1	31	5
6	8	2	38	1	13	1	1	62	126
12	1	1	3	36	1	42	24	32	2
64	5	2	126	27	15	24	2	63	2
52	21	2	1	1	15	72	3	7	12
89	1	3	14	98	23	1	2	29	1
56	1	1	1	21	1	1	1	5	2
88	51	1	61	1	14	1	1	37	1
26	25	8	43	19	1	1	2	5	5
1	30	37	1	1	1	39	1	22	1
2	1	1	238	121	1	104	15	64	44
43	2	100	5	1	1	1	2	130	119
1	1	98	6	1	1	94	218	56	1
1	11	257	2	1	1	49	41	3	1
9	21	86	179	4	1	3	9	10	2
8	11	167	1	53	1	1	19	11	1
11	6	19	201	1	1	2	9	1	5
166	5	4	115	2	1	120	5	9	6
184	1	1	52	45	150	25	4	6	5
1	4	2	48	32	1	1	11	34	25
83	8	15	29	1	1	4	252	5	7
94	12	58	1	1	106	1	40	38	12
1	22	9	7	1	3	7	1	1	2
15	15	93	7	1	4	1	4	2	1
12	2	18	7	1	2	151	1	116	1
4	2	53	1	16	2	1	7	116	2
8	4	1	3	1	6	3	11	3	3
40	1	1	2	5	1	3	11	34	38
22	71	1	1	305	4	64	5	28	43
17	1	1	4	1	3	5	1	72	7
1	1	1	2	20	3	2	1	42	11
1	1	6	2	1	2	2	1	43	9
2	13	18	42	65	3	1	3	72	3
9	1	2	1	90	36	1	1	61	38
5	50	140	1	5	9	2	1	44	33
1	51	21	1	163	6	2	5	5	2
21	4	1	1	157	5	1	1	7	1
30	3	27	14	2	37	1	1	11	1
10	2	37	89	5	3	2	21	13	2
23	1	1	1	1	13	2	20	22	129
3	1	1	6	50	26	1	1	143	3
11	31	1	14	1	1	1	1	36	1
1	2	2	6	1	13	3	2	8	66
5	3	7	2	20	1	1	196	1	2
73	17	5	3	1	8	1	1	41	3
2	1	24	105	106	36	1	1	3	99
116	16	1	4	48	21	2	1	6	1
29	92	1	1	1	2	1	1	4	1
53	8	28	3	1	20	1	8	3	1
102	1	7	1	37	5	3	4	11	1
18	9	37	33	5	10	17	1	23	1
33	6	15	2	280	1	11	9	19	1
2	4	2	2	14	7	18	13	16	30
52	2	4	1	7	15	2	45	6	20
42	2	8	2	9	9	1	13	35	13
3	7	1	2	1	1	1	1	1	2
3	1	3	152	297	298	1	1	189	60
45	1	3	42	1	8	17	24	67	1
2	2	14	38	104	10	6	11	25	1
76	4	2	1	56	6	10	97	6	1
87	1	2	1	120	31	1	14	44	1
66	78	1	1	43	36	6	259	56	7
116	5	4	6	4	16	3	2	1	6
1	4	24	1	200	7	13	76	1	2
5	14	14	5	95	1	145	14	1	6
119	36	22	244	1	74	335	1	1	2
11	1	86	1	3	8	316	19	2	3
17	1	18	4	10	44	2	3	1	1
4	16	14	22	94	23	5	3	57	54
2	6	75	1	8	12	237	2	57	24
2	1	8	79	2	4	57	2	2	1
1	21	3	9	29	8	5	5	3	2
49	2	250	6	1	22	17	4	63	29
28	3	1	13	51	1	48	108	18	31
1	2	4	9	5	2	35	88	58	1
73	10	1	4	6	1	33	19	33	7
109	4	2	6	2	1	1	6	13	1
57	51	1	5	37	4	1	6	56	1
77	1	1	246	2	12	1	33	16	1
51	6	3	24	1	3	24	1	56	18
1	3	141	56	1	2	1	19	17	11
8	130	3	2	75	17	1	2	1	1
4	56	6	11	1	1	1	12	1	2
56	23	89	10	123	1	1	2	19	2
10	15	9	2	1	10	1	11	62	2
1	1	19	8	99	7	2	16	10	1
3	25	13	4	9	2	68	1	16	248
87	5	11	2	1	5	1	45	13	1
3	2	4	3	3	17	2	34	8	7
4	35	3	2	4	4	19	2	1	1
2	6	1	2	1	8	43	3	27	1
3	35	2	2	1	1	23	1	9	10
1	2	2	191		1	161	1	10	3
3	1	29	2		1	61	4	1	3
1	3	13	1		1	1	1	5	1
1	24	33	3		6	4	9	120	17
13	2	1	1		8	2	4	6	32
14	6	1	3		1	2	3	31	26
50	2	4	1		3	2	1	17	37
19	1	33	41		11	1	1	10	5
13	1	1	2		4	3	2	40	1
38	2	13	1		60	31	11	1	2
1	4	14	1		2	16	2	3	14
26	1	27	5		70	2	1	12	2
40	25	22	3		1	20	1	53	158
1	8	38	2		12	27	4	6	1
1	1	23	1		34	13	28	99	8
106	3	271	7		64	5	25	1	3
35	107	1	1		53	6	2	1	2
11	176	1	1		25		76	2	13
50	13	1	6		23		1	18	7
55	8	17	2		1		3	1	1
18	173	66	1		1		5	1	2
1	3	2	4		1		1	281	28
1	60	5	1		2		1	1	1
4	3	1	2		24		8	1	2
4	7	38	1		3		4	17	1
196	3	82	2		4		1	1	1
1	2	161	26		3		1	1	2
3	21	278	1		54		68	80	4
14	2	7	1		66		1	1	1
1	1	170	14		1		1	33	1
45	3	4	96		1		1	1	1
30	1	8	5		2		48	2	1
4	2	1	3		1		1	10	1
2	63	2	3		1		1	1	6
149	2	49	2		1		1	4	1
1	2	1	1		1		12	3	22
1	4	2	11		26		1	7	9
2	2	50	4		1		1	3	4
5	26	148	1		2		1	2	4
2	123	27	4		1		14	1	1
97	3	2	6		3		2	129	12
2	1	1	18		6		1	35	2
8	2	6	9		1		2	5	108
56	6	7	1		10		10	6	2
209	2	128	6		4		3	2	88
1	55	1	24		87		3	4	2
266	2	1	2		1		4	44	1
3	1	63	1		18		5	40	2
1	2	1	1		4		1	6	1
76	12	50	1		4		1	21	17
118	2	16	183		80		1	1	1
1	14	1	14		16		1	18	2
14	35	13	23		9		2	4	14
114	1	29	1		13		139	80	1
3	3	34	3		1		96	11	124
17	78	19	2		1		1	217	1
116	24	1	10		1		7	3	31
10	3	21	1		2		114	16	22
52	2	2	2		1		2	6	16
1	1	1	2		1		107	38	3
1	106	4	1		1		1	29	10
2	195	1	61		2		7	2	2
25	25	1	39		3		1	1	1
39	2	4	2		3		3	11	76
19	7	317	174		1		3	23	8
1	8	20	1		7		1	5	1
1	3	2	13		6		12	5	96
2	2	195	1		2		3	34	12
3	1	3	4		15		1	57	15
3	2	60	166		1		1	1	1
1	2	16	2		12		3	17	53
2	1	117	7		13		2	2	1
3	83	1	1				1	57	137
241	1	1	3				5	10	36
4	3	223	13				6	2	3
4	7	1	1				2	4	78
3	1	2	8				2	1	18
1	66	48	3				3	1	5
5	203	8	2				1	1	20
1	1	11	2				1	58	6
5	2	7	1				2	1	9
5	164	2					2	93	2
115	1	25					88	1	2
1	39	198					8	39	103
203	12	2					36	4	4
4	24	13					34	1	64
1	24	1					3	65	19
207	3	3					34	19	4
1	25	127					1	32	1
2	2	76					59	3	3
110	6	54					74	10	1
128	130	34					9	28	1
1	6	3					5	9	135
39	34	32					1	22	2
6	13	60					2	44	2
2	19	172					14	1	36
11	1	1					1	2	2
48	11	163					21	140	1
38	1	1					1	44	4
1	108	2					10	25	23
1	2	2					71	141	3
1	2	2					1	8	1
26	1	5					148	3	6
17	1	1					14	4	2
35	1	143					1	66	14
21	4	3					135	42	7
59	2	10					34	60	4
2	2	1					77	1	127
52	1						1	4	2
216	2						1	68	2
1	3						2	85	6
1	5						1	114	10
3	1						1	3	2
1	1						154	1	4
141	4						12	1	39
9	6						12	43	179
89	1						10	1	87
3	59						1	74	2
22	55						1	68	19
5	13						135	55	115
108	47						3	51	107
1	61						1	3	7
103	1						8	73	1
29	28						82	14	2
323	72						2	2	1
2	1						1	1	13
1	2						1	1	1
65	1						6	1	78
24	7						14	190	269
2	1						2	1	17
6	5						2	3	4
175	2						7	17	3
1	2						7	10	33
171	1						229	1	1
18	1						1	9	2
22	2						7	6	1
123	50						5	2	2
70	6						26	93	1
1	91						2	1	2
3	1						1	85	1
1	40						2	1	24
1	3						1	75	30
5	1						1	1	11
1	14						2	17	7
3	2						5	20	1
213	14						7	1	11
146	1						1	43	25
5	160						35	1	1
9	2						14	27	47
1	2						1	1	2
124	7						1	4	13
1	4						2	47	4
2	7						7	7	12
1	3						1	64	33
20	2						22	143	3
6	1						1	1	1
16	2						1	21	2
53	1						1	95	18
67	1						1	8	5
1	2						2	2	11
22	2						1	3	5
79	1						8	272	29
5	6						11	4	3
12	3						24	1	31
2	43						7	1	33
8	41						22	1	1
8	36						18	55	30
8	29						2	5	49
1	7						1	3	77
110	54						27	13	1
8	1						2	85	1
52	1						1	3	11
5	1						1	1	8
6	74						1	1	1
12	2						4	1	1
3	9						1	36	8
123	5						1	6	3
1	1						1	4	12
4	4						2	1	10
7	60						1	1	1
3	36						4	1	7
1	39						3	63	6
23	136						1	5	20
4	80						5	19	1
1	25						167	1	6
9	16						3	185	3
1	3						9	30	2
1	59						26	47	1
3	25						1	38	21
1	3						26	131	1
11	1						3	245	20
1	3						28	50	152
	3						1	2	9
	5						1	11	1
	1						30	1	66
	1						21	1	127
	92						112	7	1
	189						55	1	60
	4						92	1	40
	5						24	4	4
	3						33	3	32
	46						1	4	2
	4						11	7	1
	59						2	1	82
	10						2	1	13
	1						8	4	31
	10						9	147	15
	5						2	78	1
	1						3	56	16
	18						2	3	1
	113						1	76	49
	11						3	44	1
	1						54	2	7
	1						138	1	1
	3						1	53	94
	13						15	40	5
	59						9	103	5
	21						33	1	7
	5						1	14	14
	35						4	2	8
	130						1	2	20
	8						1	4	2
	13						4	2	7
	83						20	1	2
	85						23	22	8
	7						9	12	1
	24						7	3	5
	70						1	2	4
	50							6	1
	4							72	1
	9							9	1
	8							10	1
	16							4	14
	1							3	1
	17							1	6
	60							136	1
	1							4	1
	1							7	145
	106							3	2
	4							1	1
	63							3	10
	37							6	3
	16							10	6
	58							1	2
	1							1	17
	52							1	104
	38							28	77
	78							320	2
	1							2	1
	2							5	1
	1							1	3
	13							3	11
	22							1	10
	3							83	40
	3							4	6
	40							192	7
	71							47	1
	2							1	128
	3							49	1
	12							77	1
	1							1	2
	3							192	1
	1							4	2
	5							56	1
	11							1	19
	8							13	33
	1							73	37
	32							1	153
	144							39	1
	85							5	178
	2							1	50
	1							11	1
	1							18	4
	4							8	1
	1							4	1
	2							1	83
	26								137
	3								1
	2								1
	28								41
	1								37
	7								1
	1								19
	2								3
	98								72
	47								3
	1								7
	4								15
	4								1
	2								89
	4								51
	2								1
	1								12
	9								1
	1								13
	1								1
	15								1
	5								2
	9								31
	1								21
	2								3
	93								1
	2								2
	1								61
	7								1
	90								2
	2								34
	153								7
	9								6
	2								7
	10								10
	3								45
	23								1
	62								2
	2								145
	78								24
	10								81
	1								4
	7								1
	1								9
	76								4
	51								4
	55								1
	1								1
	4								3
	5								1
	10								5
	3								2
	2								2
	2								2
	6								18
	2								35
	11								5
	1								5
	6								30
	1								2
	1								18
	2								3
	1								40
	12								1
	5								3
	25								12
	1								9
	58								1
	5								2
	29								3
									2
									7
									72
									1
									7
									9
									2
									86
									1
									1
									58
									62
									44
									1
									36
									1
									2
									2
									29
									81
									10
									4
									6
									13
									7
									16
									12
									4
									63
									19
									2
									14
									6
									47
									28
									4
									17
									10
									20
									14
									38
									2
									41
									4
									3
									2
									34

## Sheet: Fig 4
Fig 4c									Fig 4e
wtSNM1a_Transient				D736A-SNM1a					All cells				G0/G1				S-Phase				G2
wtSNM1-EGFP				D736A SNM1-EGFP					wtSNM1a_ChromoPCNA Clone G2				wtSNM1a_ChromoPCNA Clone G2				wtSNM1a_ChromoPCNA Clone G2				wtSNM1a_ChromoPCNA Clone G2
Time (sec)	Mean	S.E.M.		Time (sec)	Mean	S.E.M.			wtSNM1-EGFP				wtSNM1-EGFP				wtSNM1-EGFP				wtSNM1-EGFP
-1.00053	1.00459	0.00645744		-1.00054	1.00395	0.00468988			Time (sec)	Mean	S.E.M.		Time (sec)	Mean	S.E.M.		Time (sec)	Mean	S.E.M.		Time (sec)	Mean	S.E.M.
-0.750399	0.99883	0.00455342		-0.750408	1.0065	0.00402467			-1.00053	0.994616	0.00384805		-1.00053	0.995139	0.00424956		-1.00052	1.00074	0.00604246		-1.00052	0.983946	0.0118128
-0.500265	0.999254	0.00480777		-0.500273	0.996915	0.00193363			-0.750392	1.00027	0.00332781		-0.750392	1.00422	0.00413335		-0.750392	0.995565	0.00501545		-0.750392	1.00068	0.00579778
-0.250134	0.997551	0.00382572		-0.250136	1.0008	0.00197833			-0.500258	0.997993	0.00353384		-0.500258	1.0006	0.00363845		-0.500258	0.988686	0.00556449		-0.500258	1.01204	0.00738319
0	1.00136	0.0065202		0	0.9925	0.00543484			-0.250133	1.00038	0.00365519		-0.250133	1.00071	0.00407953		-0.250133	1.00707	0.00591451		-0.250133	0.988263	0.00781407
0.250133	0.70177	0.0172544		0.250135	0.734694	0.024745			0	1.00696	0.00370396		0	1.00111	0.0037191		0	1.01039	0.00691685		0	1.01995	0.0106922
0.500266	0.904556	0.0128079		0.50027	0.891711	0.0125601			0.250133	0.603051	0.0342147		0.250133	0.604822	0.0294788		0.250133	0.55917	0.0234955		0.250133	0.687449	0.0346249
0.750398	0.969711	0.0130653		0.750405	0.95139	0.0124675			0.500267	0.82419	0.0391513		0.500267	0.844142	0.0281493		0.500267	0.782585	0.0222798		0.500267	0.896232	0.0277761
1.00053	1.01861	0.013534		1.00054	0.991628	0.014125			0.7504	0.954122	0.0426544		0.7504	0.992984	0.0252917		0.7504	0.891962	0.0225568		0.7504	1.01566	0.0226453
1.25066	1.04669	0.0188291		1.25067	1.0475	0.0193632			1.00053	1.0246	0.0454686		1.00053	1.08397	0.0279813		1.00053	0.948066	0.0220386		1.00053	1.08631	0.0298332
1.5008	1.08586	0.0203404		1.50081	1.07749	0.0200593			1.25066	1.0964	0.0498868		1.25066	1.1653	0.0334121		1.25066	1.02409	0.0298366		1.25066	1.15256	0.0335219
1.75093	1.11299	0.022374		1.75095	1.10826	0.0229307			1.50079	1.13843	0.0519331		1.50079	1.21668	0.0371125		1.50079	1.05384	0.0299327		1.50079	1.19233	0.0365617
2.00106	1.14448	0.0245287		2.00108	1.14112	0.0246311			1.75092	1.19389	0.0556865		1.75093	1.27541	0.0353106		1.75093	1.09168	0.0347926		1.75092	1.26363	0.0435477
2.2512	1.16586	0.0246979		2.25122	1.16989	0.0259553			2.00106	1.23277	0.0589706		2.00106	1.34421	0.0433647		2.00106	1.12374	0.0384918		2.00106	1.27949	0.0511374
2.50133	1.19034	0.0262218		2.50135	1.19352	0.0299276			2.25119	1.28089	0.0615062		2.25119	1.36955	0.0436849		2.25119	1.18567	0.0453265		2.25119	1.34136	0.0549044
2.75146	1.21617	0.0273227		2.75149	1.21415	0.0321377			2.50133	1.30844	0.0642428		2.50132	1.4157	0.0469425		2.50133	1.18709	0.0450723		2.50133	1.35796	0.0579945
3.00159	1.22699	0.0289101		3.00162	1.24899	0.0336275			2.75145	1.33037	0.066327		2.75145	1.44149	0.0478116		2.75145	1.20642	0.049051		2.75145	1.39107	0.0606394
3.25173	1.25257	0.0288996		3.25176	1.26043	0.0348101			3.00158	1.36687	0.0695659		3.00158	1.48347	0.0513416		3.00158	1.22125	0.0551875		3.00158	1.44896	0.0625129
3.50186	1.27453	0.0312685		3.50189	1.27454	0.038023			3.25172	1.39102	0.0715008		3.25172	1.50266	0.0525218		3.25172	1.23611	0.0578246		3.25172	1.48005	0.07411
3.75199	1.29795	0.0311117		3.75203	1.30384	0.0419706			3.50185	1.43064	0.0741111		3.50185	1.53095	0.056253		3.50185	1.28421	0.0580612		3.50185	1.5325	0.0817229
4.00213	1.30491	0.0330112		4.00217	1.3251	0.0425951			3.75198	1.46322	0.0765139		3.75198	1.58552	0.0590563		3.75198	1.29402	0.064202		3.75198	1.5631	0.0890965
4.25226	1.32534	0.0330225		4.2523	1.34594	0.043627			4.00212	1.49526	0.0796679		4.00212	1.60784	0.0634062		4.00212	1.31673	0.0685727		4.00212	1.62012	0.0874883
4.50239	1.33322	0.0355363		4.50243	1.35541	0.0435522			4.25224	1.51749	0.0809187		4.25224	1.61929	0.063186		4.25224	1.33834	0.0621325		4.25224	1.65239	0.093716
4.75253	1.35066	0.0370243		4.75257	1.37327	0.0430824			4.50237	1.53968	0.0831178		4.50237	1.66313	0.0662719		4.50237	1.34591	0.0630001		4.50237	1.6403	0.0970405
5.00266	1.37529	0.0376894		5.0027	1.38965	0.0468507			4.75251	1.57207	0.0863561		4.75251	1.67353	0.0682166		4.75251	1.38277	0.0691685		4.75251	1.69568	0.0995127
5.25279	1.38616	0.0376467		5.25284	1.4098	0.0451827			5.00264	1.596	0.0885943		5.00264	1.69288	0.0697362		5.00264	1.40317	0.0704982		5.00264	1.7244	0.114199
5.50293	1.39503	0.0396408		5.50298	1.41972	0.0494669			5.25277	1.62539	0.0921413		5.25277	1.72874	0.0711509		5.25277	1.42301	0.0803862		5.25277	1.78367	0.11948
5.75306	1.41446	0.038149		5.75311	1.44178	0.0490905			5.50291	1.6447	0.0935755		5.50291	1.75316	0.0748062		5.50291	1.43655	0.0792405		5.50291	1.80118	0.123939
6.00319	1.42984	0.0385206		6.00325	1.4507	0.049709			5.75303	1.66438	0.0960477		5.75303	1.76797	0.0724067		5.75303	1.46873	0.0847447		5.75303	1.77508	0.117382
6.25332	1.44062	0.0406312		6.25338	1.46908	0.0527542			6.00317	1.67404	0.0983786		6.00317	1.76816	0.0760582		6.00317	1.46102	0.09147		6.00317	1.83106	0.120032
6.50346	1.44888	0.0400531		6.50352	1.48572	0.0526825			6.2533	1.70224	0.101248		6.2533	1.79834	0.0800539		6.2533	1.49812	0.0907153		6.2533	1.84432	0.12877
6.75359	1.46325	0.0404302		6.75365	1.48606	0.0535889			6.50343	1.72642	0.104829		6.50343	1.81023	0.0817449		6.50343	1.51622	0.101579		6.50343	1.89995	0.139008
7.00372	1.48418	0.0424933		7.00379	1.48542	0.0562681			6.75357	1.75587	0.106922		6.75357	1.83812	0.0838683		6.75357	1.5437	0.108801		6.75357	1.93601	0.141056
7.25386	1.4976	0.0418445		7.25392	1.48559	0.0578255			7.0037	1.76808	0.107328		7.0037	1.87406	0.0889428		7.0037	1.53137	0.0978175		7.0037	1.93601	0.137633
7.50399	1.50367	0.0424142		7.50406	1.50463	0.0594262			7.25382	1.78459	0.110281		7.25382	1.87205	0.0899151		7.25382	1.56592	0.0993799		7.25382	1.95388	0.149401
7.75412	1.50176	0.0426515		7.7542	1.50677	0.0534204			7.50396	1.80745	0.112079		7.50396	1.88502	0.0942769		7.50396	1.56907	0.0985373		7.50396	2.02906	0.164656
8.00426	1.51901	0.0438836		8.00433	1.52331	0.0589904			7.75409	1.81455	0.114183		7.75409	1.89343	0.0924436		7.75409	1.57465	0.108339		7.75409	1.99994	0.149737
8.25439	1.53477	0.045829		8.25447	1.53977	0.0611874			8.00422	1.84845	0.115963		8.00422	1.93478	0.095973		8.00422	1.61168	0.107098		8.00422	2.03229	0.168154
8.50452	1.53536	0.0441109		8.5046	1.5342	0.0591355			8.25436	1.863	0.120322		8.25436	1.94242	0.0996337		8.25436	1.61525	0.118686		8.25436	2.06205	0.172067
8.75465	1.55228	0.045762		8.75474	1.55236	0.0583167			8.50449	1.87927	0.11987		8.50449	1.96876	0.101269		8.50449	1.61554	0.11611		8.50449	2.09714	0.164068
9.00479	1.55703	0.0437775		9.00487	1.56849	0.0605388			8.75462	1.88793	0.121327		8.75462	1.98715	0.111259		8.75462	1.63128	0.111925		8.75462	2.06044	0.165786
9.25492	1.55699	0.0467133		9.25501	1.56685	0.0623752			9.00475	1.89065	0.120583		9.00475	1.96061	0.10015		9.00475	1.63458	0.111212		9.00475	2.10585	0.172434
9.50505	1.57089	0.0491916		9.50514	1.57576	0.0617476			9.25488	1.91079	0.124279		9.25488	1.99397	0.104335		9.25488	1.65531	0.119954		9.25488	2.09537	0.17557
9.75519	1.57086	0.0467248		9.75528	1.57889	0.0609597			9.50502	1.92654	0.125114		9.50502	1.99882	0.104174		9.50502	1.67141	0.115445		9.50502	2.11716	0.179281
10.0053	1.57081	0.0456848		10.0054	1.58411	0.0572326			9.75515	1.92879	0.124531		9.75515	1.99885	0.106247		9.75515	1.66042	0.109635		9.75515	2.13451	0.178824
10.2555	1.58221	0.0465716		10.2555	1.59021	0.0630054			10.0053	1.93017	0.125399		10.0053	2.00244	0.108281		10.0053	1.68101	0.120912		10.0053	2.09432	0.174438
10.5056	1.59266	0.0480617		10.5057	1.58304	0.0582486			10.2554	1.94141	0.128929		10.2554	2.03849	0.107684		10.2554	1.66206	0.122881		10.2554	2.12153	0.183041
10.7557	1.60322	0.0477437		10.7558	1.60325	0.06451			10.5055	1.94489	0.12888		10.5055	2.02379	0.112397		10.5055	1.69327	0.124444		10.5055	2.05542	0.167643
11.0058	1.61984	0.0482699		11.006	1.60308	0.0628533			10.7557	1.95952	0.12999		10.7557	2.03986	0.113739		10.7557	1.69759	0.12638		10.7557	2.11158	0.180566
11.256	1.62009	0.0488468		11.2561	1.59891	0.0648752			11.0058	1.96961	0.129332		11.0058	2.06444	0.118308		11.0058	1.69938	0.122711		11.0058	2.10869	0.176929
11.5061	1.61942	0.0488737		11.5062	1.60979	0.0640815			11.2559	1.96699	0.130221		11.2559	2.05611	0.115071		11.2559	1.71454	0.120319		11.2559	2.07033	0.169189
11.7562	1.62837	0.0479967		11.7564	1.61723	0.0654031			11.5061	1.96406	0.1285		11.5061	2.04451	0.110413		11.5061	1.69481	0.120793		11.5061	2.102	0.170229
12.0064	1.62949	0.0473507		12.0065	1.61439	0.0666516			11.7562	1.98783	0.130728		11.7562	2.06634	0.11316		11.7562	1.72928	0.127294		11.7562	2.12068	0.184482
12.2565	1.63811	0.0470282		12.2566	1.62079	0.06469			12.0063	1.97742	0.129047		12.0063	2.05568	0.115549		12.0063	1.72548	0.123767		12.0063	2.09575	0.17144
12.5066	1.63562	0.0459649		12.5068	1.62838	0.0697072			12.2565	1.98775	0.130036		12.2565	2.07652	0.116093		12.2565	1.7225	0.122857		12.2565	2.11686	0.175527
12.7568	1.63834	0.0490197		12.7569	1.62727	0.0663543			12.5066	1.99614	0.129187		12.5066	2.09975	0.116963		12.5066	1.71679	0.120042		12.5066	2.13192	0.177713
13.0069	1.65496	0.0459919		13.007	1.623	0.0679074			12.7567	2.00518	0.131246		12.7567	2.10283	0.112873		12.7567	1.75987	0.1362		12.7567	2.09115	0.171848
13.257	1.6582	0.048706		13.2572	1.62763	0.0660685			13.0069	2.01927	0.133521		13.0069	2.11246	0.11753		13.0069	1.74495	0.132571		13.0069	2.14579	0.189113
13.5072	1.65174	0.0455208		13.5073	1.62847	0.0677498			13.257	2.00467	0.13282		13.257	2.08601	0.11637		13.257	1.75203	0.127935		13.257	2.10776	0.180675
13.7573	1.66202	0.0474383		13.7574	1.62668	0.0696671			13.5071	2.01058	0.134565		13.5071	2.08414	0.111891		13.5071	1.76574	0.142711		13.5071	2.09867	0.177933
14.0074	1.65007	0.0455721		14.0076	1.63635	0.0712985			13.7573	2.0122	0.132008		13.7573	2.10124	0.113849		13.7573	1.74024	0.124018		13.7573	2.13703	0.185184
14.2576	1.66164	0.046		14.2577	1.63841	0.0746518			14.0074	2.0238	0.135914		14.0074	2.11035	0.11384		14.0074	1.75937	0.147584		14.0074	2.12124	0.177591
14.5077	1.65924	0.0470492		14.5079	1.63916	0.0779082			14.2575	2.02847	0.133407		14.2575	2.09006	0.11119		14.2575	1.76973	0.145407		14.2575	2.16224	0.185733
14.7578	1.66715	0.0442181		14.758	1.6331	0.0767592			14.5076	2.02425	0.134025		14.5076	2.08523	0.109344		14.5076	1.79098	0.13932		14.5076	2.10626	0.175706
15.008	1.66648	0.0448271		15.0081	1.63997	0.0787064			14.7578	2.0241	0.13462		14.7578	2.08493	0.11015		14.7578	1.7894	0.141422		14.7578	2.09348	0.186134
15.2581	1.65778	0.0471087		15.2583	1.642	0.0788581			15.0079	2.01892	0.133314		15.0079	2.08588	0.108261		15.0079	1.77913	0.143589		15.0079	2.10451	0.176709
15.5082	1.66087	0.0476327		15.5084	1.63003	0.0747826			15.258	2.02748	0.134111		15.2581	2.10273	0.105608		15.2581	1.78351	0.142175		15.258	2.10725	0.182324
15.7584	1.66043	0.0455274		15.7585	1.63074	0.0769818			15.5082	2.00938	0.131678		15.5082	2.07151	0.107013		15.5082	1.77905	0.144689		15.5082	2.0955	0.185218
16.0085	1.66652	0.0471858		16.0087	1.63777	0.0787367			15.7583	2.02028	0.13335		15.7583	2.07893	0.107933		15.7583	1.81256	0.146786		15.7583	2.07005	0.174935
16.2586	1.6809	0.0455894		16.2588	1.6303	0.0779562			16.0084	2.01097	0.131627		16.0084	2.05985	0.100549		16.0084	1.79049	0.15219		16.0084	2.09152	0.17511
16.5088	1.68084	0.0462118		16.5089	1.63464	0.0779232			16.2586	2.00888	0.132047		16.2586	2.057	0.104421		16.2586	1.80038	0.149055		16.2586	2.07033	0.177747
16.7589	1.68325	0.0460943		16.7591	1.64161	0.0775936			16.5087	2.00645	0.131047		16.5087	2.035	0.100714		16.5087	1.80296	0.152504		16.5087	2.11849	0.188345
17.009	1.67844	0.0461259		17.0092	1.6302	0.0742187			16.7588	1.99093	0.131323		16.7588	2.02514	0.100498		16.7588	1.78981	0.146912		16.7588	2.05504	0.168991
17.2592	1.66854	0.0462324		17.2593	1.6276	0.0731028			17.009	2.003	0.131042		17.009	2.04013	0.0975819		17.009	1.79625	0.152913		17.009	2.08008	0.174872
17.5093	1.67446	0.044368		17.5095	1.62359	0.0722607			17.2591	1.99146	0.130093		17.2591	2.02994	0.101054		17.2591	1.78239	0.145357		17.2591	2.06619	0.172157
17.7594	1.67841	0.0465322		17.7596	1.60779	0.073202			17.5092	2.00317	0.133074		17.5092	2.0382	0.103671		17.5092	1.79627	0.15534		17.5092	2.07763	0.166661
18.0096	1.67919	0.0470263		18.0097	1.6195	0.0787448			17.7594	1.99626	0.131131		17.7594	2.02664	0.10132		17.7594	1.80538	0.150126		17.7594	2.06363	0.173475
18.2597	1.66938	0.0486989		18.2599	1.62096	0.0778956			18.0095	2.00156	0.132567		18.0095	2.04067	0.100179		18.0095	1.80448	0.158312		18.0095	2.05903	0.174632
18.5098	1.66203	0.0472732		18.51	1.61992	0.0758279			18.2596	1.98427	0.131708		18.2596	2.01881	0.102357		18.2596	1.78168	0.146979		18.2596	2.03073	0.171041
18.76	1.67624	0.0465154		18.7602	1.62769	0.0819517			18.5098	1.98797	0.131962		18.5098	2.03607	0.0996425		18.5098	1.7817	0.152306		18.5098	2.03648	0.170427
									18.7599	1.98591	0.130729		18.7599	2.02002	0.0998471		18.7599	1.7746	0.140708		18.7599	2.04872	0.170213

## Sheet: Fig 5
Fig 5a																		Fig 5c								Fig 5d									Fig 5e
wtSNM1-EGFP				EGFP-SNM1A-UBZ				EGFP-SNM1A-PBZ1+2				EGFP-SNM1A-PIP						PCNA-WT, EGFP-SNM1A				PCNA-K164R, EGFP-SNM1A				PCNA-WT, PCNA (TagRFP)				PCNA-K164R, PCNA (TagRFP)					SNM1-EGFP				EGFP-SNM1A-UBZ,PBZ1+2				EGFP-SNM1A-UBZ,PBZ1+2,PIP				EGFP-SNM1A-UBZ,PIP
Time (sec)	Mean	S.E.M.		UBZ-SNM1a				2xPBZ-SNM1a				PIP-SNM1a						293T_wtSNM1a				293T_K164R_wtSNM1a				293T_wtSNM1a				293T_K164R_wtSNM1a					wtSNM1a_Transient				PU-SNM1a				PU-PIP-SNM1a				C125F-PIP-SNM1a
-1.00053	1.004586956453036	0.00645744		UBZ SNM1-EGFP				2xPBZ SNM1-EGFP				PIP SNM1-EGFP						wtSNM1-EGFP				wtSNM1-EGFP				PCNA				PCNA					wtSNM1a-EGFP				PU-SNM1a-EGFP				PU-PIP-SNM1a				C125F-PIP-SNM1a
-0.750399	0.99883	0.00455342		Time (sec)	Mean	S.E.M.		Time (sec)	Mean	S.E.M.		Time (sec)	Mean	S.E.M.				Time (sec)	Mean	S.E.M.		Time (sec)	Mean	S.E.M.		Time (sec)	Mean	S.E.M.		Time (sec)	Mean	S.E.M.			Time (sec)	Mean	S.E.M.		Time (sec)	Mean	S.E.M.		Time (sec)	Mean	S.E.M.		Time (sec)	Mean	S.E.M.
-0.500265	0.9992541659618394	0.00480777		-1.00053	1.0000067889597384	0.0025069		-1.00053	1.0055397257309462	0.00341816		-1.00055	0.9883956973387102	0.00592322				-1.00053	1.019715953238469	0.00429381		-1.00053	1.0046686289839315	0.00366088		-1.00053	1.022420565896871	0.0068821		-1.00053	0.9877336410508739	0.00751576			-1.00053	1.004586956453036	0.00645744		-1.00053	1.0045810425299124	0.00411754		-1.00054	0.9961967252668869	0.00619909		-1.00053	1.007549075172641	0.00497115
-0.250134	0.9975507031482653	0.00382572		-0.750401	1.0037744626319351	0.00289723		-0.750398	0.9950547191523594	0.00232337		-0.750414	1.0054191782924857	0.00469391				-0.750392	1.0003295303403001	0.00266903		-0.750392	0.9970768054144801	0.00168837		-0.750392	1.0228918276307717	0.00382847		-0.750392	0.9942286630636609	0.00525879			-0.750399	0.99883	0.00455342		-0.750399	0.9996515242017556	0.00367871		-0.750401	0.9953392649793746	0.0055567		-0.750397	0.9975293297848069	0.00489645
0	1.0013645971793625	0.0065202		-0.500268	0.9997953478580727	0.00305604		-0.500264	1.0023717469284876	0.00452503		-0.500276	1.0038530915619617	0.00256022				-0.500258	0.9949725118289486	0.00244802		-0.500258	1.000506012243203	0.0020535		-0.500258	0.9942856549349935	0.00340245		-0.500258	0.9996216111855489	0.00270597			-0.500265	0.9992541659618394	0.00480777		-0.500265	0.9984388100869547	0.00260593		-0.500267	1.0017749139246594	0.00335019		-0.500264	1.0041835872928864	0.00399266
0.2501333333333334	0.7017702517169716	0.017254378025007882		-0.250135	1.0032067553740365	0.00294977		-0.250132	0.9963572121089003	0.00395505		-0.250137	0.9993612310655766	0.00636283				-0.250133	0.996162	0.00382315		-0.250133	1.0050268811165872	0.00241237		-0.250133	0.9765146704275599	0.0046434		-0.250133	1.0062020200860717	0.0049423			-0.250134	0.9975507031482653	0.00382572		-0.250133	0.9983295553393214	0.00322221		-0.250132	0.9998814311539264	0.00506308		-0.250131	1.002273966997246	0.0049398
0.5002657407407407	0.9045561553811068	0.012807858779197413		0	0.9936004067689328	0.00269701		0	1.0011102641841978	0.00368806		0	1.003747897132539	0.00338842				0	0.9889592361964198	0.00336227		0	0.992816	0.00378349		0	0.982347	0.00561144		0	1.0140561181236616	0.00945719			0	1.0013645971793625	0.0065202		0	0.99951	0.00366899		0	1.007570668066183	0.00682419		0	0.9896382094476435	0.00670685
0.7503981481481479	0.9697107559385536	0.013065264519878526		0.250133	0.6916805325046308	0.0265089		0.2501333333333333	0.6923431764509964	0.022221116179231105		0.25013916666666675	0.6949658634053245	0.028241087789619052				0.2501333333333334	0.4177701896759339	0.0242686		0.2501333333333334	0.40548137837652437	0.029110692852662448		0.2501333333333334	0.6826012486784279	0.0419467		0.2501333333333334	0.5570249561349851	0.0516916			0.2501333333333334	0.7017702517169716	0.017254378025007882		0.25013555555555556	0.6853977289146685	0.030005307045972755		0.25013500000000005	0.7486100441100889	0.0235919		0.2501325000000001	0.7508557661875053	0.033232630826505224
1.0005324074074073	1.018605768757089	0.013534		0.500267	0.9055162191416797	0.014248710411011648		0.5002660714285714	0.9074851822474974	0.015551452827762411		0.5002758333333335	0.9056134835367141	0.020161139278138143				0.5002666666666666	0.6556634506973574	0.038469650360171394		0.5002666666666666	0.6715446046461448	0.048734382123261456		0.5002666666666666	0.8900176589920206	0.054500899793044934		0.5002666666666666	0.9039615634082234	0.0687229			0.5002657407407407	0.9045561553811068	0.012807858779197413		0.50027	0.9078835126416835	0.030977131255416426		0.5002691666666667	0.9476674470321507	0.0232061		0.5002633333333333	0.9369550319391345	0.011411575746595567
1.2506634259259262	1.0466931948962577	0.0188291		0.7504	0.9689678327961142	0.010882475960219011		0.7503988095238093	0.9720571136558809	0.013960030991530944		0.7504133333333333	0.9721815573114035	0.012658310958261471				0.7503999999999998	0.7271659920467926	0.0445147		0.7503999999999998	0.7705839850017402	0.0526945		0.7503999999999998	0.9591885656184863	0.0574748		0.7503999999999998	1.0120236759367411	0.0758133			0.7503981481481479	0.9697107559385536	0.013065264519878526		0.7504022222222221	0.9770697162241874	0.026767109793614897		0.7504033333333333	0.9748377759182928	0.013782212731075872		0.7503966666666668	0.9760725481252693	0.00903078
1.5007972222222226	1.085858369992538	0.020340360666875733		1.0005348958333333	1.0176752808115326	0.011803742288174367		1.0005309523809522	1.0313826869392224	0.014079370851802954		1.0005533333333332	1.001550713483029	0.010760953064044145				1.0005333333333333	0.8087607880297851	0.047037337181162896		1.0005333333333333	0.8308664567405277	0.058025079572684005		1.0005333333333333	1.0081554031590378	0.0586687		1.0005333333333333	1.0536786254119013	0.0807643			1.0005324074074073	1.018605768757089	0.013534		1.000536111111111	1.0288109854642316	0.0273512		1.0005358333333334	0.9995229201532962	0.010761872049285005		1.0005283333333335	0.986458	0.00489469
1.750929629629629	1.11299	0.022373994297361314		1.2506671875000004	1.062480529148736	0.016209986675333316		1.2506630952380955	1.0659744640806281	0.017956498972232282		1.2506908333333329	1.0066114704601716	0.0098726				1.2506583333333334	0.8665758319017157	0.0489843		1.2506583333333334	0.8572483939479489	0.062320558409753056		1.2506583333333334	1.0958832826642857	0.060992973087414526		1.2506583333333334	1.0592276774869749	0.0811314			1.2506634259259262	1.0466931948962577	0.0188291		1.250668888888889	1.0785307135461932	0.0272303		1.2506700000000002	1.0084873313424303	0.012286556681369682		1.250661666666667	0.9912867484252917	0.00401817
2.0010638888888885	1.1444821859251855	0.0245287		1.5008005208333335	1.0991430584101982	0.0159983		1.5007970238095234	1.115225664697196	0.0247531		1.5008283333333334	1.0214808403275133	0.012402686070035562				1.500791666666667	0.8662187930748548	0.052213355191545074		1.500791666666667	0.8835360242614101	0.062052		1.500791666666667	1.1261299811537528	0.0628572		1.500791666666667	1.073761147774187	0.0834804			1.5007972222222226	1.085858369992538	0.020340360666875733		1.5008027777777782	1.1138796438637029	0.028184190077092164		1.5008041666666667	1.019220127633782	0.0150081		1.5007958333333336	1.0083305254059112	0.00548013
2.251197222222222	1.1658623499016445	0.024697886786126447		1.7509343749999997	1.1194309211420983	0.0180791		1.750928571428571	1.1366193437999919	0.030213697242730347		1.750965833333333	1.0350513264716334	0.016004882835694192				1.7509249999999998	0.8840414851681992	0.0537209		1.7509249999999998	0.904054	0.0649103		1.7509249999999998	1.1662368332866015	0.0668052		1.7509249999999998	1.0883340371967465	0.0816475			1.750929629629629	1.11299	0.022373994297361314		1.750938333333333	1.1382890232555196	0.0267717		1.7509391666666665	1.0086752938003596	0.010672115241243767		1.7509275000000002	0.9851283851471682	0.00632478
2.501331018518519	1.190340856731161	0.0262218		2.0010697916666667	1.152817412600425	0.021144607226299607		2.001060119047619	1.1621615499518472	0.030046258031941463		2.0011	1.0304335639674855	0.013234998263638435				2.0010583333333334	1.0015204698796598	0.0582959		2.0010583333333334	0.9085891718216131	0.0630184		2.0010583333333334	1.2014356105749957	0.0689817		2.0010583333333334	1.1005352999761002	0.0835546			2.0010638888888885	1.1444821859251855	0.0245287		2.0010694444444446	1.1443010201704276	0.025146791114026932		2.001070833333333	1.0156179454246732	0.012198889686476588		2.0010591666666664	1.002698674848204	0.00567955
2.751461574074073	1.216165837484901	0.027322656945581295		2.2512026041666666	1.1798757532838837	0.021429608980542535		2.2511934523809525	1.1725088387587708	0.0338176		2.2512433333333335	1.0420882794761681	0.016551288131736414				2.2511916666666667	1.0174253665003532	0.058234188075060936		2.2511916666666667	0.9211451313593498	0.0652502		2.2511916666666667	1.24714	0.0696467		2.2511916666666667	1.1286829614737823	0.0850839			2.251197222222222	1.1658623499016445	0.024697886786126447		2.251203888888888	1.1626215650074483	0.0239304		2.2512058333333336	1.0173773952293974	0.012900742558246607		2.2511916666666667	1.0038736526970122	0.00802276
3.001593981481482	1.2269940262310286	0.0289101		2.5013369791666675	1.1890897226403734	0.025988997285001484		2.5013261904761914	1.189344247010728	0.0349684		2.5013808333333323	1.060727727397077	0.020641862476703545				2.50133	1.043733128199123	0.061896		2.50133	0.9326735295330763	0.0635866		2.50133	1.2596273052027536	0.0692136		2.50133	1.1373584435590576	0.088902			2.501331018518519	1.190340856731161	0.0262218		2.501337777777778	1.1724009234351986	0.024840661791237662		2.501339166666667	1.0231621219551077	0.00968341		2.5013250000000005	1.0081782903743015	0.00678737
3.251727777777778	1.2525650032636553	0.028899636808253745		2.751469270833333	1.219324189848843	0.025937573423550415		2.751458333333333	1.1962207057183107	0.0401502		2.751518333333333	1.0594126256808256	0.0183913				2.75145	1.0995430625427924	0.0641488		2.75145	0.9559477029667129	0.0642407		2.75145	1.3074128749158527	0.0784035		2.75145	1.1549221326176622	0.0875791			2.751461574074073	1.216165837484901	0.027322656945581295		2.7514716666666663	1.1862260657493533	0.022993013881857524		2.75148	1.0221912155216706	0.012601273136994655		2.75146	1.004606602350049	0.010053318414589276
3.501861574074073	1.2745300848809067	0.0312685		3.001602604166666	1.231175776858874	0.027889082337271855		3.001592261904762	1.2062452632716432	0.0400216		3.00165	1.0693838899354762	0.019437748606725834				3.0015833333333335	1.1143241071713899	0.0664393		3.0015833333333335	0.9754013164399347	0.0675373		3.0015833333333335	1.3250578318922352	0.0750626		3.0015833333333335	1.1622579404720965	0.0874312			3.001593981481482	1.2269940262310286	0.0289101		3.0016061111111116	1.1844181503604623	0.023255894594750946		3.001608333333333	1.0283857495208726	0.00983343		3.0015883333333337	1.0137813286148405	0.00798531
3.7519939814814816	1.2979490147218948	0.031111737463027856		3.251736979166667	1.239865356198847	0.029941424238597417		3.2517238095238095	1.2144734081379032	0.042569957937479995		3.2517958333333326	1.0781097745187758	0.019389207077565127				3.251716666666667	1.144418323655918	0.0697126		3.251716666666667	0.9904589104770938	0.0670095		3.251716666666667	1.2870099362928202	0.0757257		3.251716666666667	1.1725969331971393	0.0885233			3.251727777777778	1.2525650032636553	0.028899636808253745		3.251738333333334	1.1924502999101287	0.022516134392893065		3.2517416666666668	1.0233261505901374	0.010581793213045188		3.2517208333333336	1.0034380242151593	0.010611137537423376
4.002128240740741	1.3049137130661477	0.0330112		3.5018703124999995	1.2516197291562006	0.0331586		3.501857738095237	1.22	0.0439483		3.5019333333333327	1.0918457472773648	0.023857125705152894				3.5018499999999997	1.1336220590734192	0.0682843		3.5018499999999997	1.0136023937512435	0.0675333		3.5018499999999997	1.2808736774351366	0.0764613		3.5018499999999997	1.204585245582006	0.091096			3.501861574074073	1.2745300848809067	0.0312685		3.501872222222221	1.1865457863635511	0.022359189596151293		3.501875833333334	1.0211456312140281	0.012964657531131107		3.5018541666666665	1.0173479617442251	0.00846918
4.252259722222223	1.3253367003410064	0.0330225		3.7520046875000013	1.2691307734498996	0.0355053		3.7519886904761917	1.2331991001520983	0.0476112		3.75207	1.0891221106909597	0.027515199873283096				3.751983333333334	1.1672003353073546	0.0736957		3.751983333333334	1.0044126924228105	0.067211		3.751983333333334	1.3075319698036059	0.0770146		3.751983333333334	1.2159335305947219	0.0910918			3.7519939814814816	1.2979490147218948	0.031111737463027856		3.752005555555556	1.185673489600327	0.021241		3.7520100000000007	1.0111497990711071	0.013051673969150813		3.7519858333333334	1.0060718603395302	0.00785906
4.502393518518518	1.333216845970187	0.0355363		4.002140104166666	1.2694541752074173	0.0379		4.002121428571429	1.2342991953883602	0.044544995020831195		4.00221	1.1047245077355785	0.0319261				4.002116666666667	1.1952423804476753	0.0730218		4.002116666666667	1.0413010747744804	0.0704841		4.002116666666667	1.3277303542983268	0.0785929		4.002116666666667	1.2434849789584015	0.0929395			4.002128240740741	1.3049137130661477	0.0330112		4.002141111111111	1.1913489499778265	0.020294654006822007		4.002144166666667	1.0186682492365604	0.012118037077918314		4.002117500000001	1.0065527082472894	0.012649901381137906
4.75253	1.3506645936164892	0.0370243		4.252270833333334	1.2888913856186137	0.0386525		4.252255357142857	1.2418181503225383	0.0492913		4.252349166666667	1.0957636362798355	0.028168				4.2522416666666665	1.2440533856100644	0.0723591		4.2522416666666665	1.0385090173194291	0.0690465		4.2522416666666665	1.3793342055606357	0.0804951		4.2522416666666665	1.2679262362340311	0.0937484			4.252259722222223	1.3253367003410064	0.0330225		4.2522755555555545	1.196504732802476	0.025343855564615925		4.252279166666666	1.0255328037093872	0.013064363281292549		4.252250833333333	1.0203546975297446	0.0119084
5.002660185185184	1.375289260884215	0.037689384773455306		4.502405208333333	1.2922091156082012	0.0390248		4.50239	1.2389572845159715	0.0482045		4.502485833333334	1.0951047649855792	0.023724121674630075				4.50237	1.3555315276573316	0.0760072		4.50237	1.0476545329401659	0.0709834		4.50237	1.3997084123838182	0.0796086		4.50237	1.2613823516314593	0.0950873			4.502393518518518	1.333216845970187	0.0355363		4.502405555555556	1.1933095571368404	0.024809301863919154		4.502411666666667	1.0201387748817323	0.012591394767068075		4.502384166666667	1.0091484983257692	0.010921367446167661
5.252793518518518	1.3861624004952764	0.0376467		4.752539583333334	1.2993021972470815	0.0420875		4.752519047619047	1.236628663379016	0.046658372071265344		4.752622499999999	1.1099324570242068	0.0253345				4.752508333333334	1.3916511845229007	0.0790108		4.752508333333334	1.0632121409115443	0.0728813		4.752508333333334	1.4256483638101058	0.0788311		4.752508333333334	1.2876019478408043	0.0960304			4.75253	1.3506645936164892	0.0370243		4.7525416666666676	1.1918380295248705	0.023435943352382308		4.75255	1.0152463670242833	0.0137938		4.752518333333333	1.0062704481037779	0.011231881975092091
5.502928703703704	1.3950294865053106	0.0396408		5.002672916666667	1.3067348503700198	0.0405892		5.002652976190476	1.2335349313449187	0.049921397661741834		5.002760833333335	1.1093543944300572	0.030283069091758878				5.002641666666666	1.4379787932761068	0.0838703		5.002641666666666	1.0415662192999007	0.0726713		5.002641666666666	1.446307465251782	0.0802687		5.002641666666666	1.2748992540303592	0.0945692			5.002660185185184	1.375289260884215	0.037689384773455306		5.002673888888889	1.1917756316631936	0.0241433		5.00268	1.0051942641020641	0.015517672191509794		5.00265	0.9977843198144193	0.012732315218277519
5.753056944444444	1.414462882403353	0.038148957484157614		5.252806770833333	1.3087042118295265	0.043250691694892575		5.25279	1.2342551063303306	0.0503736		5.2529	1.1120374379777467	0.029674904467951162				5.25277	1.4262149552869348	0.0796215		5.25277	1.0527832241277024	0.0722541		5.25277	1.487135315464383	0.0806598		5.25277	1.2681435035145352	0.0973431			5.252793518518518	1.3861624004952764	0.0376467		5.252807777777777	1.1905238381574887	0.024827699007707014		5.25282	1.0186373266870112	0.014777442652938835		5.252783333333333	1.0003770100961011	0.00655038
6.0031902777777795	1.4298425067062963	0.0385206		5.502943750000001	1.3186774293878079	0.0449988		5.502921428571428	1.232409294814253	0.0485625		5.5030399999999995	1.1162318696537024	0.027339824729655366				5.502908333333334	1.4183480954736183	0.0825178		5.502908333333334	1.052450782938992	0.0731667		5.502908333333334	1.4428790297734053	0.0762224		5.502908333333334	1.2985665291019728	0.0987495			5.502928703703704	1.3950294865053106	0.0396408		5.502945555555555	1.1900067059328983	0.026622333088693762		5.502952499999999	1.0052349739641966	0.012816759407192839		5.50292	1.0046213333535696	0.012211926227976523
6.25332	1.440622163631462	0.0406312		5.75307	1.3259234745029331	0.042744062290770254		5.75305	1.2343736936558305	0.0471066		5.753175000000001	1.1273463259766603	0.028067844210162608				5.753033333333334	1.511694334854063	0.0869715		5.753033333333334	1.0561549711847809	0.0712638		5.753033333333334	1.457111609927904	0.0775914		5.753033333333334	1.2904387247286708	0.0989791			5.753056944444444	1.414462882403353	0.038148957484157614		5.753075555555554	1.1782742392386167	0.0247824		5.753083333333334	1.0107453200243806	0.014223521744640005		5.75305	1.0027966614951067	0.010046322824262337
6.503456944444444	1.448879208075241	0.0400531		6.003207812499998	1.3416384859541417	0.045177791065928945		6.003182142857142	1.240619115675693	0.0485013		6.003312500000001	1.1376864568923888	0.028858388753180222				6.003166666666667	1.444005489873998	0.0901279		6.003166666666667	1.0779636197027822	0.0741307		6.003166666666667	1.4642295385140989	0.0754271		6.003166666666667	1.3176158481880025	0.10054999745457129			6.0031902777777795	1.4298425067062963	0.0385206		6.0032088888888895	1.1886040993362714	0.027097194337196033		6.00322	1.008958355381035	0.011757538118938423		6.003178333333334	1.0107760420362848	0.00811457
6.7535898148148155	1.4632544558970526	0.0404302		6.25334	1.3471078358655888	0.0456807		6.253315476190478	1.247434099086491	0.0477336		6.253450833333333	1.1384155345486733	0.0343467				6.253299999999999	1.4379995794752207	0.0939011		6.253299999999999	1.077017078678698	0.0725933		6.253299999999999	1.4744687601429156	0.0780844		6.253299999999999	1.3194458037078314	0.10032980509839959			6.25332	1.440622163631462	0.0406312		6.253342777777777	1.193716106084666	0.026222429054103043		6.25335	1.0031787864231596	0.013797760644053548		6.253310833333335	1.002008180844256	0.00854319
7.00372	1.4841783949583098	0.0424933		6.503474479166666	1.355208821065339	0.046568132631593755		6.503448214285712	1.240838645179545	0.0449929		6.50359	1.145479803441185	0.030306216274626364				6.503433333333334	1.541468729493114	0.092982		6.503433333333334	1.086555402166186	0.0767396		6.503433333333334	1.4694171772015683	0.0793073		6.503433333333334	1.3475839925627553	0.10087766479508362			6.503456944444444	1.448879208075241	0.0400531		6.503477222222221	1.1882995206908484	0.024398276606057732		6.503485833333333	1.0087005938721514	0.010959822031386101		6.503443333333334	1.0005265493638766	0.015222389371896666
7.253855092592594	1.4975953366442836	0.041844496975574914		6.753608854166665	1.3607956435656163	0.049795617422356754		6.753579761904761	1.239860258497714	0.0471022		6.753726666666667	1.1566605975865982	0.028214787346781133				6.753566666666667	1.553148138699513	0.0950007		6.753566666666667	1.109960631294786	0.0776739		6.753566666666667	1.445602968517924	0.0777234		6.753566666666667	1.3454775175783944	0.10153166325535823			6.7535898148148155	1.4632544558970526	0.0404302		6.753611666666667	1.185618220956262	0.024090889114762423		6.753619166666667	1.0048467144038429	0.010171774771089775		6.7535758333333336	1.006208385273331	0.0156815
7.503988425925925	1.5036693919620139	0.0424142		7.003742708333335	1.3774242951489961	0.049344966710224154		7.003713095238097	1.2388993478442367	0.045814		7.003864999999999	1.1462436588068756	0.031251				7.003699999999999	1.59801	0.0963473		7.003699999999999	1.0964254140593275	0.0782415		7.003699999999999	1.419584355172868	0.0745207		7.003699999999999	1.366907324751856	0.10105950542712164			7.00372	1.4841783949583098	0.0424933		7.003743333333332	1.186007956523106	0.0255565		7.003753333333333	1.0127784804407014	0.012738095891944579		7.003709166666667	0.9960982279730761	0.00866402
7.754121759259259	1.5017618121503036	0.0426515		7.253874479166665	1.3796903146813495	0.049452353492073324		7.2538464285714275	1.249501291820781	0.0479503		7.254001666666667	1.1610188694055306	0.030644				7.25382	1.642143709840814	0.10020744109003452		7.25382	1.1095826283108123	0.0782634		7.25382	1.4786331863053301	0.0764191		7.25382	1.3865050007847486	0.10589777324939821			7.253855092592594	1.4975953366442836	0.041844496975574914		7.253877777777777	1.1836781991999987	0.025611951385617813		7.253886666666666	1.0010834580919947	0.010763084609016097		7.253840833333332	1.001116716216403	0.00758787
8.004255092592594	1.5190089502841808	0.043883607189225515		7.504008854166664	1.3826304044184772	0.0495335		7.503978571428571	1.2457947371352813	0.0485511		7.504139166666667	1.1568586281133413	0.033849198591307306				7.503958333333333	1.6242605269420842	0.10015055036697124		7.503958333333333	1.1070902601108552	0.0805122		7.503958333333333	1.506655284923653	0.0751207		7.503958333333333	1.339965427788408	0.1018908686788192			7.503988425925925	1.5036693919620139	0.0424142		7.504010555555555	1.1814180615924321	0.025399451046954718		7.504021666666667	1.0028418736352234	0.0102753		7.5039733333333345	1.0029543638671234	0.00913362
8.254389351851849	1.5347726377136057	0.045828987317851615		7.754142708333335	1.3851130308475408	0.049698701123523426		7.754110714285713	1.2444410461347009	0.0471889		7.75428	1.149185319775826	0.031886616571215526				7.7540916666666675	1.6435793201481186	0.0988996		7.7540916666666675	1.0965982127598035	0.0766652		7.7540916666666675	1.4410842739205747	0.0711277		7.7540916666666675	1.3490364016905776	0.10217433132464196			7.754121759259259	1.5017618121503036	0.0426515		7.754146666666666	1.1822077378180813	0.025581098376200442		7.75415	1.0059868825265816	0.011901132046758103		7.754106666666667	0.9912789267680558	0.00869917
8.504521296296296	1.5353558760196855	0.0441109		8.004277083333333	1.3937993572939433	0.0508833		8.004242261904762	1.241105513647033	0.0470548		8.004416666666668	1.1643015232423966	0.0339353				8.00422	1.6251691030156092	0.10097018292525804		8.00422	1.1122096331779217	0.0806543		8.00422	1.4591154013699408	0.0724811		8.00422	1.3452017624284816	0.1011888904479472			8.004255092592594	1.5190089502841808	0.043883607189225515		8.004278333333334	1.174840656149509	0.024236956389954736		8.004289166666666	1.013008210069977	0.0113694		8.004238333333333	0.9982032132344395	0.00837483
8.754651851851852	1.5522849712194184	0.045762		8.254411458333333	1.3986700995640944	0.0496487		8.254376785714287	1.245874252260592	0.047503951686710344		8.254554166666667	1.1662458752443419	0.0349103				8.254358333333334	1.6165374693266066	0.10362547319328913		8.254358333333334	1.1177513699862431	0.0814456		8.254358333333334	1.4612030363291457	0.0733012		8.254358333333334	1.3851689892865793	0.10316818180563593			8.254389351851849	1.5347726377136057	0.045828987317851615		8.254411111111109	1.182312500886778	0.0255444		8.254422499999999	1.0072616830195518	0.013372787112577667		8.254371666666668	1.00351	0.018633667085620104
9.00479	1.5570325821103406	0.0437775		8.504544270833332	1.3990530250089865	0.0473503		8.504508928571429	1.2545985744218657	0.043426900244593544		8.504691666666666	1.1857668701282953	0.035025711400355035				8.504491666666667	1.5698571879619485	0.11044640648087936		8.504491666666667	1.1364032598702545	0.0824737		8.504491666666667	1.4560661339112213	0.0729803		8.504491666666667	1.3606194649689984	0.10131711463949963			8.504521296296296	1.5353558760196855	0.0441109		8.50455	1.1721812239630358	0.0256205		8.504558333333332	1.0056787673087677	0.016064567784300553		8.5045	0.9951184623049866	0.012646535940400034
9.254919907407407	1.5569876013791621	0.0467133		8.754676562499998	1.412079595239462	0.049084		8.754641071428571	1.2418192766027942	0.0436595		8.754828333333332	1.1812563244593735	0.0386406				8.754616666666665	1.5950814663905137	0.10460732581098083		8.754616666666665	1.1419870845479574	0.0851822		8.754616666666665	1.4618077893842998	0.0738088		8.754616666666665	1.3728290691258602	0.10167099760209952			8.754651851851852	1.5522849712194184	0.045762		8.75468	1.174892289543086	0.026836593596059537		8.754690833333333	1.0092098110570016	0.011244397010207139		8.754634999999997	0.9888187250657354	0.0143933
9.50505	1.5708892605486457	0.0491916		9.004810416666666	1.4125945389367098	0.051377896966514555		9.00478	1.2423961583854086	0.037643545922545214		9.00497	1.1899560747241382	0.0313608				9.00475	1.6225628688168054	0.10643283309223034		9.00475	1.1593040772384264	0.0835613		9.00475	1.4341801791525963	0.0726247		9.00475	1.368634597505307	0.10431271201109579			9.00479	1.5570325821103406	0.0437775		9.004814444444442	1.1690720987059102	0.027987560928040625		9.004826666666666	1.0103872463568209	0.011574080926503168		9.00477	0.9859833167881599	0.012337447443819169
9.755186111111108	1.5708626424981964	0.046724824827517344		9.254944791666665	1.4168126906065608	0.0503056		9.254907738095238	1.2474003629107777	0.0465107		9.255105833333332	1.1887124719489874	0.0351402				9.254883333333332	1.6233080409466922	0.1050458201318059		9.254883333333332	1.1328542195779914	0.0808839		9.254883333333332	1.4519802250109966	0.073272		9.254883333333332	1.3544432887831659	0.0999628			9.254919907407407	1.5569876013791621	0.0467133		9.254946111111108	1.1666285699565997	0.028912181780832567		9.254959166666664	1.0026116258692426	0.010699539481788017		9.254900833333332	0.9899689006630167	0.014477845746989761
10.005319444444442	1.5708050762052317	0.0456848		9.505078645833333	1.4086496115362916	0.051666		9.505038095238096	1.2403831725511023	0.041329551896260454		9.505244166666666	1.1835256168135442	0.035612				9.505016666666666	1.5991630129260923	0.10125077971705901		9.505016666666666	1.1193128526973488	0.0809193		9.505016666666666	1.4717224845792354	0.0735018		9.505016666666666	1.3865396712111437	0.10212800348449569			9.50505	1.5708892605486457	0.0491916		9.505080555555555	1.1735261198429086	0.0295099		9.505093333333331	1.0076566911705935	0.014949		9.50503	0.9952436690540083	0.011216809810035519
10.255451388888885	1.5822089052889492	0.046571584219546595		9.755213020833335	1.4075545693445273	0.0520096		9.755172023809523	1.2292367013576246	0.0441096		9.755380833333337	1.1939984597974322	0.033440098364571486				9.755149999999999	1.705981313890049	0.10740100495271351		9.755149999999999	1.1042308812721189	0.0747733		9.755149999999999	1.4724233794229713	0.075508		9.755149999999999	1.3792262225778127	0.10510040463346358			9.755186111111108	1.5708626424981964	0.046724824827517344		9.755214444444444	1.1762186512839958	0.028597225471363952		9.75523	1.0110142394306796	0.012517175094722303		9.75516	0.9929252753646505	0.011052076041160612
10.505584722222219	1.592658803865431	0.048061713460287196		10.005346874999999	1.4191581686301262	0.054023395362483295		10.005304166666665	1.2312926996208264	0.039971051776644374		10.00551916666667	1.2010089550151917	0.0359636				10.005283333333331	1.6990017959666044	0.1033740815914734		10.005283333333331	1.127320447197046	0.0791616		10.005283333333331	1.4936310628847411	0.0747668		10.005283333333331	1.3434467145831757	0.0994029			10.005319444444442	1.5708050762052317	0.0456848		10.005348888888891	1.169748036217459	0.0288138		10.005361666666667	1.018267611742895	0.0137778		10.005298333333332	0.9820938033583829	0.0123186
10.755717129629629	1.6032248349787417	0.0477437		10.255479166666666	1.4099152835869253	0.0531602		10.255438095238095	1.2329158082589335	0.0374876		10.255660833333334	1.1905147534933347	0.0360906				10.255408333333332	1.7415575727811372	0.10613207708333794		10.255408333333332	1.1440501492874429	0.0815557		10.255408333333332	1.462000219410472	0.0756366		10.255408333333332	1.3807946113296636	0.10286284378403251			10.255451388888885	1.5822089052889492	0.046571584219546595		10.255483333333332	1.176158150902772	0.0306411		10.2555	1.0151240401057824	0.013805340983441515		10.2554	0.9772401494437698	0.012828196066152563
11.005849537037037	1.6198370616519617	0.048269903212585216		10.505611979166668	1.4069359836084046	0.052441785973044115		10.505569642857143	1.2384812823157951	0.0405438		10.505796666666665	1.193012429116877	0.0344433				10.505541666666666	1.7406651454915525	0.10493446041174384		10.505541666666666	1.11847	0.0784451		10.505541666666666	1.4360890521462222	0.0746112		10.505541666666666	1.3894169492952302	0.10194251768583858			10.505584722222219	1.592658803865431	0.048061713460287196		10.505615000000002	1.1636209569695934	0.030120670927971445		10.5056	1.004562681697685	0.016366		10.505564166666666	0.9963233086927005	0.014788253908848649
11.255983796296297	1.620089663530208	0.0488468		10.755746874999996	1.414201754872697	0.0535104		10.755701785714288	1.23692	0.041229		10.755933333333335	1.2000007054932686	0.0332923				10.755674999999998	1.7478335879380356	0.10473743257475503		10.755674999999998	1.125671057554091	0.0818906		10.755674999999998	1.474280885795063	0.0756379		10.755674999999998	1.4143234960703452	0.10783781085343337			10.755717129629629	1.6032248349787417	0.0477437		10.755747222222222	1.1624009290652544	0.0316978		10.755761666666665	1.0164152044559374	0.014035578142307954		10.755696666666667	0.9931377329014888	0.013251024733461032
11.506117129629631	1.6194169666689022	0.0488737		11.005879687499998	1.4088255691243725	0.0526277		11.005835714285713	1.2314370468886782	0.0448704		11.006071666666667	1.2172503220306232	0.0352386				11.005808333333333	1.7192210294482773	0.10554776812720562		11.005808333333333	1.1278623507068457	0.0823278		11.005808333333333	1.4446204238331206	0.0749236		11.005808333333333	1.3774177494480033	0.1043001793278881			11.005849537037037	1.6198370616519617	0.048269903212585216		11.005883333333328	1.1567552898640612	0.029716194288609492		11.0059	1.01743	0.014061465698018534		11.005826666666668	0.9832675381411782	0.0150179
11.756247685185187	1.6283673425069902	0.0479967		11.256015625000002	1.4073680396452741	0.0532471		11.25596726190476	1.2287430016881695	0.044002821860354556		11.2562	1.2001700630111096	0.0390942				11.255941666666667	1.7418758708119753	0.10743693926142565		11.255941666666667	1.1498951156155883	0.0847383		11.255941666666667	1.4193337142763083	0.0743527		11.255941666666667	1.380748983674407	0.10207143303335198			11.255983796296297	1.620089663530208	0.0488468		11.256016111111109	1.1583568904608728	0.029645118395074405		11.256031666666665	1.0117324396128475	0.016377886776346162		11.256	0.9810236678501848	0.013510054875782614
12.006381018518521	1.6294856560777555	0.0473507		11.50614895833333	1.413141393044951	0.0547269		11.506099999999998	1.2356626953946095	0.0433129		11.506349166666668	1.2158812635007938	0.039463951040980993				11.5061	1.8133147876526912	0.1104348360993635		11.5061	1.1456213428801438	0.0842993		11.5061	1.4282136869200162	0.0746117		11.5061	1.3972588620324418	0.1040178721542253			11.506117129629631	1.6194169666689022	0.0488737		11.506150555555555	1.156134160780653	0.0315871		11.506165833333332	1.0014376022175795	0.0160116		11.506091666666668	0.9878054409624124	0.016266904984509636
12.256514814814812	1.6381088874806358	0.0470282		11.756280208333335	1.410905710137891	0.055588		11.756232142857142	1.2259212664975594	0.041811124865172314		11.75648666666667	1.208945436828476	0.0373192				11.7562	1.8122436293443487	0.11225334160308441		11.7562	1.1647184648688063	0.0851664		11.7562	1.4323193556132219	0.0721138		11.7562	1.3830947799897477	0.10311102911884301			11.756247685185187	1.6283673425069902	0.0479967		11.75628333333333	1.154434369898475	0.030735338095702107		11.7563	1.0024238573346929	0.017495532341678634		11.756224166666666	0.9799697997222543	0.012974491147387635
12.506649074074069	1.6356172694099205	0.0459649		12.006414062499998	1.3969553881336954	0.052212403774515095		12.006364285714286	1.2365536426967414	0.0404404		12.006623333333334	1.2079841700674503	0.039263606585742405				12.006333333333334	1.8542172193832374	0.11095722051022192		12.006333333333334	1.1796605718370714	0.0874696		12.006333333333334	1.4181837634021044	0.0741736		12.006333333333334	1.3816271950500512	0.10230452847468861			12.006381018518521	1.6294856560777555	0.0473507		12.006416111111111	1.1567509572653578	0.0323966		12.006432499999999	1.0078096951892768	0.017979362589256098		12.006356666666665	0.9737070544176458	0.016103824129925826
12.756781944444443	1.6383386351308578	0.0490197		12.2565	1.4010984977659404	0.0532577		12.256497023809525	1.2358841264803095	0.0394488		12.256760833333333	1.2172103954056488	0.039961				12.256466666666665	1.853612304421632	0.11423556922361217		12.256466666666665	1.1687684579631306	0.0863723		12.256466666666665	1.453646268056711	0.0743325		12.256466666666665	1.4150433202143424	0.1048003604606086			12.256514814814812	1.6381088874806358	0.0470282		12.2566	1.1498099703212878	0.033837737631210694		12.2566	0.9924532932527127	0.019916346301825864		12.2565	0.9958407633714425	0.011941256490102714
13.006913425925923	1.6549601850707911	0.045991934895271445		12.506682812499998	1.4026149581651057	0.051765493286401676		12.506630952380954	1.2263	0.0383457		12.5069	1.2163070373558766	0.040293458617340266				12.506599999999999	1.9212051455139252	0.11792617251866756		12.506599999999999	1.1783307901364062	0.0872407		12.506599999999999	1.4645236316333365	0.0773404		12.506599999999999	1.4263626137339234	0.10419928528194593			12.506649074074069	1.6356172694099205	0.0459649		12.506685000000003	1.1440423137828282	0.0356002		12.506701666666668	1.001608461540465	0.018514250988792738		12.5066	0.9781875503033307	0.012823784928152553
13.257046759259259	1.6581953480623093	0.048706		12.7568	1.3970314509202961	0.0524206		12.756763095238096	1.2254936325998183	0.038824566802837725		12.757039166666667	1.2230701698033617	0.0414148				12.756733333333333	1.9004679147498402	0.11621954939633683		12.756733333333333	1.1599982951270167	0.0833033		12.756733333333333	1.4760556364585584	0.0807137		12.756733333333333	1.4150002883979347	0.10226962586651368			12.756781944444443	1.6383386351308578	0.0490197		12.756818888888889	1.1443344610336978	0.033590223892041415		12.756836666666667	1.0063018244267528	0.019558657141666342		12.756755833333333	0.9786554940126935	0.012509058845859422
13.507178703703705	1.651741359201785	0.045520832998314165		13.006949479166664	1.403250365263026	0.0551843		13.006897023809524	1.2288104176639822	0.0397059		13.007175833333331	1.2393670250666717	0.0457371				13.006858333333332	1.9837922982371472	0.11669116683112221		13.006858333333332	1.1617657282440155	0.084571		13.006858333333332	1.4636516555470613	0.0794238		13.006858333333332	1.3919040023596871	0.10365212353566598			13.006913425925923	1.6549601850707911	0.045991934895271445		13.006950555555557	1.1513848925811472	0.0333953		13.007	0.9999267294393572	0.020302840726537468		13.006888333333332	0.9752286280397797	0.010299616657573802
13.757312037037037	1.6620184076544482	0.0474383		13.257082812499997	1.399207657705925	0.0546359		13.257028571428568	1.226162298170335	0.0387563		13.257314166666665	1.2278769020214224	0.047492738586444906				13.256991666666666	1.939776622858531	0.11398130106431727		13.256991666666666	1.1438095351076223	0.0810149		13.256991666666666	1.4272632792016329	0.0761165		13.256991666666666	1.4027079055232672	0.10279231487151204			13.257046759259259	1.6581953480623093	0.048706		13.25708555555556	1.1434811391613215	0.0328321		13.257103333333333	1.003026758247351	0.021149578358565343		13.257019166666666	0.9841982134930822	0.011270065378977128
14.007445833333339	1.6500654590064225	0.0455721		13.507216145833333	1.3981939374758674	0.0535356		13.507160119047617	1.2190062210448542	0.036835179735901336		13.507450833333333	1.2357106324197935	0.0473037				13.507124999999998	1.8655977704815518	0.10914061885946387		13.507124999999998	1.1671542159573267	0.0835918		13.507124999999998	1.4555896218709534	0.0778854		13.507124999999998	1.393016678574948	0.10224552622118668			13.507178703703705	1.651741359201785	0.045520832998314165		13.507219999999997	1.1474789136387051	0.0331829		13.507237499999999	1.001798964213774	0.018218021801412056		13.507150000000001	0.9736701008081813	0.011946273648783633
14.257579166666666	1.6616431437418633	0.045999985902843134		13.757351041666666	1.395623724867206	0.0525494		13.757293452380953	1.2246860422286774	0.039922311166029616		13.757591666666666	1.2660494977956849	0.0430952				13.757258333333333	1.8884707931619664	0.1146102923271961		13.757258333333333	1.1780675749688145	0.0822445		13.757258333333333	1.444870456193633	0.0774749		13.757258333333333	1.3888689535847583	0.10348793451525697			13.757312037037037	1.6620184076544482	0.0474383		13.757352777777777	1.1456212979108218	0.033240676698520974		13.757371666666666	0.9982952719727403	0.020649925106201332		13.75728333333333	0.982878	0.013926063907112205
14.50771064814815	1.6592354688655755	0.0470492		14.007484895833336	1.399623532239106	0.0555981		14.00742619047619	1.2231243673015555	0.0373422		14.007729166666667	1.2492048450443634	0.044324409428333586				14.007391666666665	1.9112699265700854	0.11698311922103537		14.007391666666665	1.150021117268838	0.0807355		14.007391666666665	1.4729547347286063	0.0805095		14.007391666666665	1.3706375611738262	0.10234305953001463			14.007445833333339	1.6500654590064225	0.0455721		14.007488333333331	1.1492891227867792	0.033186504017789525		14.007505833333331	1.0025658334732246	0.0217009		14.007415833333331	0.9667921259819149	0.012974851000345497
14.757843518518516	1.667145826857837	0.044218136738436574		14.257618749999999	1.3910802623719012	0.0530338		14.257558333333332	1.2195130858051244	0.038624257145790784		14.25786583333333	1.256830708077225	0.0444769				14.257524999999998	1.8954537546501915	0.11433959893143048		14.257524999999998	1.161181544055547	0.0800078		14.257524999999998	1.4700397406191947	0.0842172		14.257524999999998	1.380020631003139	0.10331815396201596			14.257579166666666	1.6616431437418633	0.045999985902843134		14.2576	1.1394771120902643	0.0335646		14.257639999999999	0.9988389768510046	0.023706593095658188		14.257548333333329	0.9702039168605913	0.014053
15.007977777777775	1.6664788245191795	0.0448271		14.507749479166666	1.3932913617525513	0.057379		14.507691666666668	1.2181777192256684	0.038367683343012667		14.508003333333335	1.2418776599875152	0.049178658739774214				14.507649999999998	1.8803768539804044	0.11272394654151173		14.507649999999998	1.1889290378895303	0.083556		14.507649999999998	1.4578060588615314	0.0858679		14.507649999999998	1.3950512219297948	0.10348825654192029			14.50771064814815	1.6592354688655755	0.0470492		14.507752777777776	1.1370930607380851	0.031297849324595645		14.50777333333333	1.0039166064578018	0.0225334		14.507682499999998	0.9773100907099069	0.013613
15.25811064814815	1.6577825281673784	0.0471087		14.757883854166664	1.3903334691054556	0.0554453		14.757824404761907	1.2154830150180937	0.034471		14.758140833333332	1.2494905488498589	0.0501911				14.757783333333332	1.8439673571236819	0.11305064945372166		14.757783333333332	1.1450303388354381	0.0788668		14.757783333333332	1.4452256709640192	0.0851253		14.757783333333332	1.3708298615726386	0.10239723017413667			14.757843518518516	1.667145826857837	0.044218136738436574		14.757888888888889	1.1373586513379286	0.0321233		14.757909166666668	1.0028261937127572	0.025131340621376362		14.757814999999999	0.9717216240962395	0.014534365308425952
15.508244444444443	1.660867078620932	0.047632727020651085		15.008018749999996	1.3797004576378444	0.056743352346322135		15.007958928571425	1.2144011751799668	0.0363943		15.008280833333336	1.245476262020943	0.048873409047331444				15.007916666666665	1.8363031501256466	0.11151546511043048		15.007916666666665	1.1537338289774268	0.0782274		15.007916666666665	1.4347120972009355	0.0824682		15.007916666666665	1.3413690556709026	0.1016507273446008			15.007977777777775	1.6664788245191795	0.0448271		15.008022222222221	1.1302696732988757	0.032084		15.008041666666665	0.9982487614261132	0.0226142		15.0079	0.9670824373803233	0.0153996
15.758376851851851	1.6604320095670022	0.0455274		15.258152604166666	1.3840513401235433	0.0525488		15.258087499999997	1.2265154865342929	0.0343227		15.25841833333333	1.2458275073604874	0.053918689008851745				15.258049999999999	1.8832086631932212	0.11458073836620282		15.258049999999999	1.1474209937557596	0.08044		15.258049999999999	1.4362481230412583	0.0814398		15.258049999999999	1.3595423557045452	0.10453002195036519			15.25811064814815	1.6577825281673784	0.0471087		15.258153333333334	1.123300731551142	0.0344999		15.2582	0.9997291648260417	0.0221506		15.258078333333334	0.9668142451822967	0.015858573645526113
16.008508796296294	1.6665182456052312	0.0471858		15.508286979166666	1.3867834170298141	0.055557268772202704		15.508220833333327	1.2208379296424425	0.0359593		15.508556666666667	1.2471039455588264	0.0516599				15.508183333333333	1.8403345507072926	0.11331028226611278		15.508183333333333	1.1341246200104498	0.0805459		15.508183333333333	1.4309492013502005	0.0830286		15.508183333333333	1.3888457422305964	0.10641704622458681			15.508244444444443	1.660867078620932	0.047632727020651085		15.508288333333335	1.1131499080143343	0.0332026		15.508309166666663	0.9979701230243384	0.0240019		15.508212499999999	0.9806108683283925	0.021179521076774115
16.258640740740745	1.6808986915079365	0.0455894		15.758421354166664	1.3852282617699327	0.0542628		15.75835357142857	1.2224695627798783	0.0373737		15.758693333333332	1.2496765711092934	0.0498802				15.758316666666666	1.837732547887816	0.11470572543232212		15.758316666666666	1.1270776683292725	0.0814519		15.758316666666666	1.432251981733639	0.0812267		15.758316666666666	1.3925766547092406	0.10413653551873141			15.758376851851851	1.6604320095670022	0.0455274		15.758421111111108	1.111202464580342	0.0318988		15.758443333333332	1.0023845514523833	0.020919711883628223		15.758344166666665	0.9740424942675647	0.0193389
16.508775462962962	1.6808382426845099	0.0462118		16.008552604166663	1.3771676876160535	0.054050068145972276		16.008486904761906	1.2235060869363836	0.036944034379313276		16.008834166666666	1.2603674244559286	0.048190078127063454				16.008441666666666	1.8799858441195043	0.11115520805691427		16.008441666666666	1.1202876498385816	0.078509		16.008441666666666	1.4448573833144387	0.0816456		16.008441666666666	1.364909040996248	0.10383982805840333			16.008508796296294	1.6665182456052312	0.0471858		16.008556111111112	1.122428684540313	0.0356371		16.008576666666663	1.0038927893704361	0.023207510505477605		16.008477499999998	0.960171	0.017768932502884947
16.758906944444444	1.6832532266577211	0.0460943		16.2587	1.3737117975219135	0.0515419		16.258618452380954	1.2174698914920068	0.0358355		16.258971666666664	1.2661810390238213	0.049275889956450984				16.2586	1.928870809626245	0.11470807093390277		16.2586	1.1548048564637667	0.0829237		16.2586	1.4722470334191742	0.0824215		16.2586	1.3664581465001546	0.10530619873557535			16.258640740740745	1.6808986915079365	0.0455894		16.258689999999998	1.11027	0.0354687		16.258710833333332	1.0104857419184836	0.021821746955605247		16.258608333333335	0.9733394472000573	0.019189744154981377
17.00904166666667	1.678440075795739	0.0461259		16.5088	1.3690295019396808	0.0542864		16.508752976190475	1.2237403786043757	0.039032414908122995		16.50910916666667	1.250114552031613	0.0459742				16.508708333333335	1.945671309221163	0.11697721437383858		16.508708333333335	1.1653248287699622	0.0839389		16.508708333333335	1.4537808298418373	0.0838333		16.508708333333335	1.3717746212001627	0.10639472132122574			16.508775462962962	1.6808382426845099	0.0462118		16.50882222222222	1.1068575118412929	0.0305348		16.508845833333332	1.0032493526688915	0.024062145299789738		16.508741666666666	0.9627304355656966	0.020007363977561893
17.259175462962958	1.66854	0.0462324		16.758953645833333	1.377879899937485	0.0525236		16.758883333333337	1.2131810496903273	0.0396201		16.759245000000004	1.2617478175075054	0.0483889				16.758841666666665	1.955304615108974	0.1149946316790034		16.758841666666665	1.15392	0.0837757		16.758841666666665	1.4366986566814333	0.081621		16.758841666666665	1.3721130507837265	0.10618569240939155			16.758906944444444	1.6832532266577211	0.0460943		16.759	1.1060567452212744	0.0317682		16.758978333333335	1.0049801148106838	0.0241645		16.7589	0.9731277869826375	0.0196873
17.509306944444443	1.6744561390783836	0.044368		17.00908958333333	1.3590221062068184	0.051510175424673586		17.00901607142857	1.2147813760939332	0.0387668		17.009386666666664	1.2693816657397843	0.048939				17.009	1.9084607478040791	0.11499149578951952		17.009	1.1181440068463409	0.0801653		17.009	1.430126511733808	0.0811728		17.009	1.3490318827613703	0.10490749549252498			17.00904166666667	1.678440075795739	0.0461259		17.009090555555552	1.0983275402956028	0.030477844628763625		17.009113333333328	1.0094032245355795	0.026426278979426676		17.009005833333337	0.9705912908527662	0.019420020905509205
17.759439351851853	1.6784084803933217	0.0465322		17.259222916666662	1.361916957991521	0.053318		17.259149404761903	1.2119872331241621	0.0377666		17.259524166666672	1.275401719280699	0.0504568				17.25910833333333	1.8383158952881684	0.11106417425144946		17.25910833333333	1.1576110107483824	0.0863138		17.25910833333333	1.4190404624350614	0.0836739		17.25910833333333	1.3642263856418162	0.10461835926498683			17.259175462962958	1.66854	0.0462324		17.2592	1.1025400079488825	0.0313815		17.259249166666667	1.0160572996522796	0.023235641544973956		17.259139166666664	0.9616197740567994	0.0212538
18.00957314814815	1.679189750132525	0.047026329176556844		17.509354687499997	1.3667358990948044	0.0520081		17.509282142857142	1.2185610004911447	0.0375504		17.509660833333335	1.2676200941007518	0.048681924846741796				17.50923333333333	1.9272446812170474	0.11664114846854302		17.50923333333333	1.1935659692577478	0.0907516		17.50923333333333	1.421846795422874	0.0836999		17.50923333333333	1.3753603032675537	0.1070795863815686			17.509306944444443	1.6744561390783836	0.044368		17.509355555555555	1.0958741183499212	0.033568394664066595		17.509382499999997	1.0113977352710641	0.0237554		17.509271666666663	0.9679408888768265	0.0185495
18.259707407407408	1.6693782971208395	0.0486989		17.759488541666666	1.3590773607037505	0.0550292		17.75941488095238	1.207741126990604	0.0364866		17.759798333333332	1.2650205737807516	0.047254267279144745				17.759366666666665	1.9213829481948885	0.11695951533685398		17.759366666666665	1.1776189062109363	0.089118		17.759366666666665	1.4292925348823065	0.0811166		17.759366666666665	1.371472670011137	0.10672906542849235			17.759439351851853	1.6784084803933217	0.0465322		17.75949166666667	1.0910242670979104	0.0315433		17.75951583333333	1.0137395536828606	0.022691904674178233		17.7594	0.9636759563926365	0.020785425008483373
18.509841666666667	1.6620295897207835	0.0472732		18.009621875000004	1.3562084253498277	0.0550634		18.009547023809525	1.2088838468806506	0.0371793		18.00993583333333	1.2779220976625578	0.0454417				18.0095	1.8858317847998234	0.1141227188730361		18.0095	1.1667395924089194	0.0872887		18.0095	1.4147160645965657	0.0813803		18.0095	1.3567945470069835	0.10641742693611433			18.00957314814815	1.679189750132525	0.047026329176556844		18.009624444444444	1.0969327040620673	0.030840390229879406		18.009650833333335	1.0221841504920484	0.0240586		18.0095	0.9842773688218992	0.022663211637298755
18.759971296296293	1.6762411558511705	0.0465154		18.259757812500002	1.354718159143264	0.0556201		18.259679166666665	1.2022621003976517	0.032987		18.260072500000003	1.2696545818134535	0.0443368				18.259633333333333	1.818162095566747	0.11145969258174757		18.259633333333333	1.1437989779436626	0.0863482		18.259633333333333	1.381568379715152	0.0819483		18.259633333333333	1.3816179479944959	0.10809849159501553			18.259707407407408	1.6693782971208395	0.0486989		18.259758333333334	1.0890507195927943	0.0315754		18.259784166666666	1.0183074787723831	0.0275015		18.2597	0.9639241721744675	0.0221915
				18.509892708333332	1.3444450069309382	0.0550148		18.50981547619048	1.1963932174557694	0.033127236449387164		18.5102	1.2684219262023668	0.0467084				18.509766666666668	1.863102650161388	0.11567721697977995		18.509766666666668	1.153567416738652	0.0873484		18.509766666666668	1.4170021896614007	0.0835267		18.509766666666668	1.3573156221013731	0.10673751058993756			18.509841666666667	1.6620295897207835	0.0472732		18.509894999999997	1.092265571400562	0.031144107553209024		18.509920833333332	1.020981014887559	0.024981985213444257		18.50980416666667	0.972817	0.024730093047295728
				18.760022916666667	1.3519835812329934	0.0530353		18.759944642857143	1.2006470580526933	0.0352826		18.760350833333337	1.2761628745888012	0.046006				18.759891666666665	1.8845893647567138	0.11729609733350896		18.759891666666665	1.1396941725991618	0.0858111		18.759891666666665	1.3984502308911464	0.0824181		18.759891666666665	1.3582323855931073	0.10659304502347106			18.759971296296293	1.6762411558511705	0.0465154		18.760027222222224	1.0867528891807507	0.0324957		18.7601	1.0112641909899125	0.0273969		18.759934166666667	(8.591846379716028 + 1.178883759383069*(0.0036967149525236657 + 0.0036645177934325978*""))/10	Sqrt[Abs[0.888822910357793 + (-8.591846379716028 - 1.178883759383069*(0.0036967149525236657 + 0.0036645177934325978*""))/10]^2 + Abs[0.8902217735556479 + (-8.591846379716028 - 1.178883759383069*(0.0036967149525236657 + 0.0036645177934325978*""))/10]^2 + Abs[0.8921000610520623 + (-8.591846379716028 - 1.178883759383069*(0.0036967149525236657 + 0.0036645177934325978*""))/10]^2 + Abs[0.89639128272805…

## Sheet: Suppl Fig 2
Suppl Fig 2a
UV (mJ/m2)	U2OS		SNM1A-
0	1	1	1	1
1	0.278436	0.098874	0.023843	0.010574
2	0.027251	0.036637	0.002805	0.002266
Suppl Fig 2b
HCHO (mM)	U2OS						SNM1A-
0	0.989399	1.0106	1.00427	0.99573	1.01216	0.987835	0.994135	1.00587	1.04464	0.955357	0.911504	1.0885
0.1	0.931095	0.943463	0.824936	0.927412	1.01216	0.987835	0.972141	0.917889	0.857143	0.794643	0.911504	1.0885
0.2	0.978799	0.782686	0.585824	0.618275	0.549878	0.895377	0.969208	0.906158	0.589286	0.482143	0.926254	0.973451
0.4	0.699647	0.823322	0.514091	0.575576	0.316302	0.082725	0.599707	0.489736	0.366071	0.25	0.141593	0.212389
Suppl Fig 2c
H2O2 (μM)	U2OS				SNM1A-
0	1	1	1	1	1	1	1	1
10	0.917729	0.760139	0.921397	0.944323	1.11055	1.0089	0.901657	0.932597
20	0.507532	0.526072	0.96179	0.944323	0.6277	0.82338	0.857459	0.841989
50	0.071842	0.113557	0.489083	0.687773	0.251588	0.279543	0.859669	0.839779
100	0.385371	0.35917	0.005906	0.009843	0.709392	0.765746	0.015342	0.001395
Suppl Fig 2d
Camptothecin (μΜ)	U2OS		SNM1A-
0	1.02069	0.97931	1.02191	0.978088
0.1	0.368966	0.382759	0.501992	0.625498
0.2	0.127586	0.137931	0.211155	0.211155
0.3	0.041379	0.010345	0.085657	0.089641
0.4	0.013793	0.013793	0.053785	0.005976

## Sheet: Suppl Fig 4
Suppl fig 4a														Suppl fig 4b
293FT						SNM1A-								293FT						SNM1A-
UT	2	6	16	24		UT	2	6	16	24				UT	2	6	16	24		UT	2	6	16	24
3.12	2.08	0.52	0	0		1.21872	1.21872	0.609359	4.87487	1.21872				0.37109	2.59763	0.37109	0	0.742181		4.005	0.2225	1.78	2.8925	0
0	2.6	0	0	0		2.43744	2.43744	1.82808	1.82808	0.609359				0.742181	1.85545	3.33981	3.7109	0		2.225	0.89	3.115	1.335	0
1.04	0.52	1.56	0	0		4.87487	3.65616	8.53103	0.609359	0.609359				0.742181	0.742181	9.27726	0	0		1.5575	1.335	1.1125	0.6675	0.445
2.6	3.12	0.52	2.08	0		1.21872	3.0468	7.31231	3.0468	0.609359				2.22654	4.45308	0.742181	0.37109	0		3.7825	0.2225	2.67	0.89	0.2225
0.52	3.12	0	0.52	0		1.82808	0.609359	7.92167	0.609359	1.82808				1.11327	1.85545	3.7109	1.48436	0		1.5575	0.6675	0	2.225	4.005
1.56	2.6	1.56	1.04	0		0.609359	1.21872	1.21872	0.609359	0				1.85545	0.742181	2.59763	0.37109	0		0.445	1.1125	0	0.445	0.445
0	2.6	1.04	0	0		1.82808	0.609359	0.609359	1.82808	0				0.742181	0	1.48436	1.48436	0		1.1125	0.89	4.2275	0.6675	0
1.56	2.6	0	0.52	0		2.43744	4.26551	3.0468	3.0468	0.609359				0.742181	3.7109	1.48436	2.22654	0		1.1125	0.6675	3.115	2.225	0.2225
0.52	2.08	0	1.56	0		0.609359	3.65616	2.43744	0.609359	0.609359				1.11327	0.37109	2.59763	1.85545	0		1.5575	0.445	1.78	1.1125	0.445
1.04	7.28	0	0	0		1.82808	1.21872	0	0.609359	0				1.85545	2.22654	1.48436	1.48436	0.37109		6.23	0.89	2.67	0.2225	0.6675
2.6	3.64	0.52	0.52	0		5.48423	7.31231	3.0468	6.09359	0.609359				0.37109	0.37109	4.82418	3.33981	0.37109		3.115	2.67	3.7825	3.115	0
3.64	1.56	0.52	0.52	0		1.21872	5.48423	6.09359	0.609359	0.609359				0.37109	0.742181	0.742181	1.11327	0		0.89	0.445	6.8975	3.115	0.2225
0.52	2.08	0	0	0		1.21872	1.21872	4.87487	0.609359	0				2.59763	3.7109	1.85545	2.22654	1.11327		3.7825	0.2225	11.125	3.3375	0.2225
0	3.64	0	0	0		4.26551	1.82808	1.21872	3.65616	0				0	5.56636	0.742181	0.742181	0.37109		2.225	1.1125	0.89	2.67	0.89
2.08	5.72	0	0	0		3.0468	2.43744	2.43744	2.43744	0				2.22654	4.45308	2.96872	1.85545	0		2.67	0.2225	0.89	2.4475	0.445
0.52	1.04	0	0.52	0		0.609359	7.92167	3.0468	0	1.82808				0.37109	4.45308	0	2.22654	0		0.89	1.1125	0.6675	0.89	0.2225
1.56	1.56	0	0	0		0	3.0468	4.87487	6.09359	0				1.11327	3.33981	2.96872	0.37109	0		1.1125	0.2225	5.1175	1.1125	0.6675
0	2.6	0.52	0.52	0		1.21872	1.82808	1.82808	0	0.609359				0.742181	0.742181	4.45308	1.11327	0.37109		0.445	0.2225	8.455	0.89	0.89
0.52	0.52	1.04	0	0		3.0468	1.82808	6.09359	2.43744	0				0.37109	2.22654	1.11327	10.0194	0		4.2275	0	2.67	4.895	0.445
0.52	1.56	1.56	0.52	0		2.43744	3.0468	1.82808	4.26551	0				2.22654	1.48436	2.22654	0	0		1.335	3.115	1.1125	0.2225	0
0	3.64	0	1.56	0		3.65616	3.65616	3.0468	0.609359	1.21872				2.59763	0.37109	0.742181	20.0389	0.742181		0.89	4.005	2.0025	1.5575	0.2225
2.08	3.12	1.56	0	1.04		1.82808	0.609359	1.82808	4.87487	0				0.37109	0.37109	2.59763	1.85545	0		2.0025	0.89	3.115	1.335	0
1.04	1.56	0	0.52	0.52		0.609359	4.87487	1.82808	3.0468	0				1.48436	0.742181	0	0.37109	0		4.45	0.445	0.2225	2.0025	0.445
1.56	5.72	0	1.04	0.52		4.87487	3.0468	2.43744	1.82808	0				0	3.33981	1.11327	0.742181	1.85545		0.2225	0.2225	1.5575	2.4475	1.5575
1.04	3.64	0	0	0		2.43744	2.43744	3.0468	0.609359	0				0	2.22654	0.742181	3.7109	0		1.335	2.4475	2.0025	0.445	0.2225
0.52	1.04	1.04	0.52	1.04		1.21872	4.87487	1.21872	2.43744	0				0.37109	1.11327	3.7109	0.742181	0		0.89	0	3.56	3.115	1.78
0	1.04	1.56	0	0		1.21872	4.26551	1.82808	2.43744	0				0	2.59763	3.33981	2.59763	0		2.225	1.335	1.78	2.225	1.1125
0.52	1.56	0	1.04	0		0	1.82808	3.0468	17.062	0				1.11327	2.96872	12.9882	2.22654	0		0.445	7.565	1.78	1.5575	3.7825
3.12	2.6	1.04	0	0		7.92167	3.65616	4.26551	2.43744	0				1.85545	2.22654	2.59763	1.48436	1.48436		1.5575	1.1125	0.89	2.8925	0.2225
0	1.04	1.04	0.52	0		0	1.82808	1.82808	0	0				0.742181	5.19527	5.19527	1.85545	0		1.78	0.445	2.4475	0.89	0
0.52	2.08	0	0.52	0		0	3.65616	2.43744	0.609359	0				1.11327	1.48436	1.11327	2.22654	0		0.445	0.6675	1.335	3.7825	0.445
1.56	2.6	1.04	0	0		1.21872	3.65616	3.65616	0	0.609359				2.96872	1.11327	0.37109	15.2147	0.37109		1.1125	0.445	1.1125	6.0075	1.1125
1.56	0.52	1.04	0.52	0		0	1.82808	1.82808	0	0				0.37109	1.48436	1.85545	1.11327	2.96872		0.445	1.5575	2.4475	0.445	0
0.52	1.56	2.08	1.04	0		0	1.82808	0.609359	0	0.609359				1.48436	4.45308	0	0.37109	0		1.1125	0.89	2.225	1.1125	1.1125
1.56	3.12	1.04	0.52	0		0.609359	1.82808	0.609359	3.0468	0.609359				1.48436	0.742181	3.7109	0.742181	0.37109		0.6675	0.89	0.6675	1.78	0
2.6	0.52	0.52	0	0		1.82808	1.21872	4.87487	4.87487	0				0	5.93745	1.48436	1.11327	0.742181		0.89	0.6675	1.5575	1.5575	0.2225
0	2.08	0	0	0		1.82808	1.21872	4.26551	1.21872	0				1.11327	2.22654	1.11327	2.96872	2.22654		0.89	0.2225	0.445	0.2225	0.89
0.52	0.52	0.52	1.56	0		1.21872	0.609359	3.0468	1.21872	0				0.37109	1.11327	2.96872	2.22654	0		1.335	0.6675	3.56	1.78	0.6675
0.52	0.52	0.52	0	0		3.65616	3.0468	0.609359	1.82808	1.21872				2.96872	1.11327	0.742181	6.30854	3.33981		3.7825	1.78	0.6675	1.1125	0.2225
1.04	5.2	1.04	0.52	0		4.87487	3.0468	1.21872	3.0468	0.609359				1.11327	5.56636	1.48436	1.48436	0.742181		1.5575	1.1125	1.1125	1.1125	0
2.08	1.04	0	0	0		0.609359	2.43744	4.26551	0.609359	0				0.37109	4.82418	0.37109	1.48436	0.37109		2.0025	0	0.6675	0.445	1.5575
1.56	2.08	0.52	0	0		1.21872	2.43744	0.609359	6.70295	0.609359				0.742181	0.37109	2.22654	0.37109	0		1.5575	0.6675	2.0025	0.445	1.5575
1.04	2.08	0.52	0	0		4.26551	3.65616	1.82808	1.82808	0				0	2.96872	4.082	4.82418	0		1.5575	0.445	4.005	1.5575	1.5575
1.04	4.16	0.52	0	0		1.21872	1.82808	1.82808	1.21872	0				0.37109	4.82418	0.742181	1.48436	0		1.1125	0	6.0075	0.89	0.445
0.52	0.52	0	0.52	0		2.43744	1.21872	1.82808	0.609359	0				2.96872	1.11327	4.82418	1.85545	0		2.225	0.2225	2.0025	0	0.2225
1.04	1.56	0	0	0.52		0.609359	9.14039	7.92167	0.609359	1.21872				0.37109	3.7109	2.59763	0.37109	4.82418		0.6675	0.2225	1.1125	1.1125	1.1125
0	1.56	0.52	0	0		0.609359	1.82808	1.21872	0.609359	0.609359				0	2.22654	4.082	1.48436	0		1.335	0.6675	2.0025	1.335	0.2225
0	4.16	0	0.52	0		0.609359	1.82808	3.0468	3.65616	1.21872				0	2.96872	0.742181	1.85545	0		2.4475	0.445	1.78	0.2225	0.2225
0	3.12	1.56	0	0		1.21872	1.82808	1.21872	0	0				1.11327	0	0.37109	2.22654	0.742181		0.89	2.0025	2.0025	0	0.6675
2.08	4.16	0	0.52	0		3.0468	3.65616	3.65616	1.82808	0				0.37109	1.48436	1.11327	0.37109	0		2.67	0.6675	1.78	2.0025	0.445
0.52	6.76	1.56	0	0		0	6.70295	1.82808	3.0468	0.609359				0.37109	1.85545	1.11327	0.37109	0		0.89	0.2225	2.225	1.335	0.2225
1.04	3.64	0.52	0.52	0.52		0	3.65616	1.82808	3.0468	0				0	0.37109	3.33981	5.93745	0		1.78	0.89	1.335	0.89	0.6675
1.56	0	0.52	0	0.52		4.26551	6.70295	4.26551	0.609359	0				0	1.48436	1.11327	0.37109	0		0.445	0	0.445	0.6675	0
0.52	1.56	0	1.04	0		1.21872	4.87487	1.21872	0.609359	0.609359				1.48436	0	3.33981	0.37109	0		0.89	3.56	1.78	1.78	0.6675
0.52	2.6	1.04	0	0.52		0	1.82808	4.87487	1.82808	0				2.22654	4.45308	2.59763	0.37109	0		2.225	4.005	1.335	2.225	0.445
0	1.04	0	0	0		0.609359	2.43744	1.82808	0.609359	1.82808				1.11327	0	0	1.85545	0		2.67	0.2225	0.89	0.445	2.4475
1.04	2.08	0.52	0	0		1.21872	1.82808	0.609359	0.609359	0				0	1.48436	0	1.11327	0		2.8925	1.5575	1.335	0	2.4475
1.56	3.64	0	1.04	0.52		0	3.65616	1.21872	0.609359	0				0.742181	6.30854	2.22654	5.19527	0		0.445	0.445	2.67	1.5575	0.445
3.12	5.2	2.08	0	0		1.82808	6.70295	1.82808	0.609359	0				0.742181	1.85545	6.67963	0.742181	0		2.4475	0.445	2.0025	1.335	2.4475
1.04	3.64	0	0	0		1.21872	3.65616	4.26551	2.43744	3.0468				0.37109	0.37109	0.742181	1.48436	0		3.7825	0.89	2.225	0.2225	0.2225
0.52	3.12	0	0.52	0.52		1.21872	5.48423	3.65616	2.43744	0				1.85545	1.48436	2.59763	0	0		3.3375	4.005	1.335	0	0.2225
1.04	2.6	0	0	0		2.43744	0	2.43744	3.0468	0				0	0.742181	1.11327	1.11327	1.48436		2.67	3.3375	2.67	0	0.89
0	1.56	0	0.52	0		2.43744	5.48423	1.21872	0.609359	0.609359				0.742181	2.22654	0.742181	2.22654	0		1.1125	2.0025	2.67	0.445	1.5575
0.52	2.08	0	0	0		3.0468	1.82808	3.65616	1.21872	0.609359				0.37109	2.22654	0	0	0		4.005	0.445	1.78	3.56	2.4475
0.52	1.04	1.04	0.52	0.52		2.43744	3.65616	1.82808	0.609359	1.21872				0	1.85545	0.37109	1.48436	0		0.2225	0.2225	1.335	1.1125	1.1125
0.52	0	1.56	0.52	0		3.0468	0.609359	2.43744	0.609359	0				0.37109	7.42181	1.11327	1.48436	0		1.5575	8.455	4.005	1.78	13.35
1.56	2.6	1.04	0	0		3.0468	4.26551	1.21872	0.609359	0				0.742181	2.22654	0.37109	3.7109	0		3.3375	1.1125	3.56	0.445	3.7825
1.04	3.64	0	0	0		0.609359	2.43744	0.609359	6.09359	0.609359				1.85545	2.59763	1.48436	0.37109	0		2.67	0.89	3.56	0.2225	0.2225
1.04	1.04	0.52	2.6	0		3.0468	1.82808	0	1.82808	0.609359				2.96872	2.59763	3.33981	1.85545	0.37109		1.335	3.115	2.4475	0.445	1.1125
1.04	1.04	0.52	2.08	0		1.21872	1.82808	3.0468	0	0				1.11327	9.27726	2.59763	0.37109	0		3.115	1.335	2.0025	2.0025	0
0.52	1.04	3.12	0	0		2.43744	3.0468	2.43744	0.609359	0				0.37109	4.082	2.96872	4.82418	0		0.2225	13.1275	2.4475	0.445	0.2225
0	3.12	0.52	0	0.52		3.65616	2.43744	3.65616	1.21872	0				0.742181	1.11327	1.85545	1.11327	0		0.2225	1.335	2.8925	0.6675	0.2225
1.04	2.08	1.04	1.04	0.52		1.82808	1.82808	7.31231	13.4059	1.21872				0.742181	1.11327	0	2.59763	0		0.6675	0	0.89	3.56	0
0.52	1.56	0.52	0	0		3.0468	3.0468	0.609359	0.609359	1.21872				1.85545	0.37109	1.48436	1.85545	0		1.1125	1.1125	1.335	3.7825	2.0025
0.52	3.64	0	0.52	0		2.43744	3.0468	4.26551	1.82808	0.609359				0.742181	0.37109	0.37109	0	0		4.45	0.445	2.0025	0.2225	0
1.56	2.08	1.04	0	0		0.609359	3.0468	9.74975	3.65616	0				1.48436	3.7109	0.37109	1.85545	0		0.6675	0.89	0.2225	0.6675	3.115
1.56	3.12	0	0.52	0		0.609359	3.65616	0.609359	1.21872	3.0468				1.11327	8.16399	1.85545	0	0		1.5575	1.78	3.3375	0	0
1.04	2.6	0.52	0	0		2.43744	1.82808	3.0468	0.609359	0				0	0.742181	2.59763	0.742181	0		0.89	0.445	5.1175	1.1125	0.2225
0.52	11.44	0.52	0.52	0		1.82808	1.82808	6.09359	0.609359	0				0.37109	1.48436	1.11327	0.37109	0		4.005	0.6675	1.5575	0.2225	4.2275
0.52	2.08	0.52	0	0		0.609359	0.609359	2.43744	3.0468	0				0.37109	1.85545	1.85545	0.742181	0.37109		0.6675	1.5575	1.78	0.6675	0
2.08	0.52	2.08	0	0.52		1.21872	2.43744	3.65616	3.65616	0				0.37109	5.19527	1.48436	1.48436	0		5.5625	2.0025	1.78	1.1125	0.2225
0.52	2.08	0	0	0		0.609359	6.70295	1.82808	3.0468	0				0.37109	0.37109	2.59763	0.742181	0		2.0025	0.6675	0	0.445	0
1.56	1.56	0.52	0	0		0.609359	4.87487	13.4059	0	0				0.37109	1.11327	0.37109	2.59763	0		0	1.335	1.1125	0.2225	0.2225
1.04	1.04	0	2.08	0		2.43744	9.74975	12.7965	4.26551	0				1.11327	0.37109	0.742181	0.37109	0		2.225	2.4475	1.1125	2.0025	0.2225
1.04	3.64	0	0	0		0	1.82808	2.43744	1.82808	0.609359				0	0.742181	1.48436	0.37109	0		2.0025	0.445	7.12	4.45	1.335
3.12	5.72	0.52	0.52	0		1.82808	0	2.43744	0.609359	1.21872				2.59763	6.30854	0.37109	1.11327	0		10.0125	1.1125	1.78	1.5575	0
1.04	2.08	0.52	0	0		3.0468	6.70295	2.43744	4.26551	1.21872				0.37109	2.22654	0.37109	1.48436	0.37109		4.2275	2.4475	1.1125	0	0.2225
0	3.64	1.04	0.52	0		4.26551	10.9685	0.609359	0.609359	0				0.742181	0	1.48436	0.37109	0		0.6675	14.4625	2.4475	1.5575	0.6675
0.52	1.04	0.52	0.52	0		0.609359	21.3276	1.82808	0	0				0	1.85545	2.96872	3.7109	0.37109		0.6675	2.8925	2.0025	0.6675	0.445
1.04	4.68	0	0	0		7.31231	7.31231	4.26551	0	0				0	0.37109	0	1.11327	0		1.5575	4.45	1.335	0.2225	0.2225
2.08	2.6	0	0	0		1.82808	0.609359	7.31231	3.0468	1.82808				0	4.45308	1.11327	1.48436	0		2.8925	2.0025	1.335	1.335	1.335
2.08	6.24	1.04	0	0		4.87487	6.09359	5.48423	0	1.21872				0.37109	2.22654	1.48436	0.37109	0.37109		1.335	1.1125	3.7825	0.445	1.1125
1.04	0.52	1.04	0	0		3.65616	6.09359	4.87487	0.609359	0				2.22654	1.48436	1.48436	2.96872	0		1.1125	0	2.4475	0.445	0.6675
1.04	1.56	0.52	0	0		6.09359	13.4059	1.82808	3.0468	0				1.11327	1.11327	4.082	1.11327	0		2.0025	4.005	3.3375	0.2225	0.2225
0.52	0	1.56	1.04	0.52		1.82808	0.609359	8.53103	0.609359	0.609359				0.37109	0.37109	5.93745	1.85545	0		0.6675	0.2225	0.89	1.5575	0.2225
0.52	2.08	0.52	0.52	0		0.609359	3.65616	3.65616	1.82808	0				0.37109	0.742181	1.85545	2.59763	0		0.89	1.1125	1.335	1.335	1.5575
4.68	1.56	0.52	0.52	0.52		1.21872	3.65616	11.5778	0.609359	2.43744				0.742181	5.19527	2.22654	0.37109	0		8.2325	0.89	0.445	0.6675	0.445
3.64	1.56	0	0	0		3.0468	2.43744	6.70295	2.43744	0				1.11327	1.85545	4.082	1.11327	0		2.4475	0.2225	3.115	0.2225	0
0.52	0.52	1.04	0	0		0.609359	4.26551	3.0468	2.43744	0				0	0.37109	0.742181	0	0		1.78	1.5575	1.335	9.1225	0
2.6	5.2	0	0	0		1.82808	7.92167	3.0468	2.43744	0.609359				0.37109	3.7109	2.22654	0.37109	0		0.89	2.225	2.225	3.3375	0.2225
4.68	2.08	0	0	0		6.09359	10.3591	1.21872	2.43744	0.609359				0	0.742181	0.37109	2.96872	0		1.335	0.6675	1.1125	0.2225	0
0.52	1.56	0	0	0		3.65616	1.82808	5.48423	1.82808	0				0.37109	0.37109	2.59763	0.37109	0		5.5625	2.67	1.5575	1.335	0.2225
0.52	1.56	0	0	0		2.43744	3.0468	9.14039	4.26551	2.43744				0.37109	1.48436	0.37109	0.742181	0		1.335	1.5575	1.5575	2.4475	2.8925
1.04	1.56	0	0.52	0		1.82808	1.21872	4.26551	1.21872	0				3.33981	1.11327	1.48436	0	0		0.445	0.89	5.5625	1.78	0.445
1.04	2.6	0	0.52	1.56		3.0468	4.26551	1.21872	1.82808	0				0.742181	1.11327	0.742181	4.82418	0		4.005	0.445	2.0025	0.445	0.2225
0.52	2.08	0.52	0.52	0		0	2.43744	0	0.609359	0				0.37109	2.96872	1.11327	0	0.37109		1.5575	0.6675	0.6675	0	0.445
0	3.12	0	1.56	0.52		0.609359	1.82808	0	1.21872	4.26551				3.33981	2.59763	1.11327	1.48436	0		1.335	0.89	1.78	0.89	1.5575
0.52	2.6	0.52	0.52	0		1.82808	3.0468	3.0468	1.21872	0				1.11327	4.45308	0.742181	0.37109	0		2.67	1.78	3.3375	0.6675	0
2.08	3.64	0	2.08	0		0.609359	4.26551	1.82808	0.609359	0.609359				0	4.082	2.22654	6.30854	0		5.1175	0.89	1.335	1.1125	0
1.04	2.6	0.52	0	0		1.21872	6.70295	1.82808	0	0				0	5.56636	0.742181	0	0		2.225	1.78	1.335	0.2225	1.335
0.52	1.56	0	0.52	0		0	11.5778	1.82808	1.21872	0				1.48436	1.48436	2.22654	0.37109	0		8.01	0.89	0.6675	6.0075	1.1125
0.52	3.12	0.52	0.52	0		3.0468	4.26551	0	0.609359	1.21872				1.85545	0	0.37109	1.48436	1.48436		3.56	0.2225	2.0025	0.2225	1.1125
[truncated: 563 more rows]

## Sheet: Suppl Fig 5
Suppl Fig 5b						Suppl Fig 5c
[truncated: 7 more rows]

## Sheet: Suppl Fig 8
Suppl fig 8a					Suppl Fig 8b
[truncated: 6 more rows]

[truncated: 3 more sheets: Suppl fig 10, Suppl Fig 12, Suppl Fig 13]
